# Supplementary material for: Identification of infectious disease-associated host genes using machine learning techniques
Source: BMC Bioinformatics. 2019 Dec 27;20:736. doi: 10.1186/s12859-019-3317-0 (PMC6935192; doi:10.1186/s12859-019-3317-0)
Supplement: Supplementary file 1 — Additional file 1: Table S1. All the curated infectious diseases-associated human genes from DisGeNET. Table S2. All the mapped gene name to uniprot id using mapping table of DisGeNET. Table S3. Positive dataset for 10-fold cross-validation. Table S4. Positive blind dataset (not used in training or testing of 10-fold cross-validation techniques for developing the prediction model). Table S5. All the disease-associated human reviewed proteins in DisGeNET. Table S6. All the reviewed human proteins collected from UniProtKB dated 12/01/2018. Table S7. All the reviewed human proteins not associated with any diseases. Table S8. Negative dataset for 10-fold cross-validation. Table S9. Negative blind dataset (not used in training or testing of 10-fold cross-validation techniques for developing the prediction model). Table S10. Independent dataset (Befree text mining genes from DisGeNET associated with infectious diseases). Table S11. All human protein-protein interactions (PPIs) from Human Protein Reference Database (HPRD) (Release 9). Table S12. All unique human in HPRD (Release 9). Table S13. All the mapped human protein-protein interactions (PPIs) in uniprot id format. Table S14. All the mapped unique human proteins in uniprot. Table S15. 9 topological properties of protein-protein interaction networks using HPRD PPIs dataset. Table S16. Features wise performance measures on disease and non-disease associated proteins dataset using deep neural network classifier. Table S17. Mixed features based performance on disease and non-disease associated proteins dataset. Table S18. 10 selected features for normalized and filtered PAAC and Network properties. Table S19. 16 selected features for PAAC and Network properties. Table S20. Selected features wise performance measures using different classifier. Table S21. Prediction result on independent dataset. Table S22. Top 100 proteins (genes) are predicted by our proposed DNN based method. Table S23. Significantly enriched disease-o [file 12859_2019_3317_MOESM1_ESM.xlsx]

## Sheet: TableS1
TableS1: All the curated infectious diseases-associated human genes from DisGeNET
geneId	geneSymbol	diseaseId	diseaseName	score	NofPmids	NofSnps	source
1437	CSF2	C0085090	Lymphoma, AIDS-Related	0.2	2	0	CTD_human
1440	CSF3	C0085090	Lymphoma, AIDS-Related	0.2	1	0	CTD_human
596	BCL2	C0276535	AIDS with Kaposi's sarcoma	0.2	1	0	CTD_human
920	CD4	C0162526	AIDS-Related Opportunistic Infections	0.2	1	0	CTD_human
3439	IFNA1	C0001175	Acquired Immunodeficiency Syndrome	0.2	1	0	CTD_human
3458	IFNG	C0001175	Acquired Immunodeficiency Syndrome	0.203231	1	0	CTD_human
3558	IL2	C0001175	Acquired Immunodeficiency Syndrome	0.201374	1	0	CTD_human
10189	ALYREF	C0019693	HIV Infections	0.2	1	0	CTD_human
10197	PSME3	C0019693	HIV Infections	0.2	1	0	CTD_human
10204	NUTF2	C0019693	HIV Infections	0.2	1	0	CTD_human
1026	CDKN1A	C0019693	HIV Infections	0.200275	1	0	CTD_human
10269	ZMPSTE24	C1136321	HIV-Associated Lipodystrophy Syndrome	0.2	1	0	CTD_human
10280	SIGMAR1	C0019693	HIV Infections	0.2	1	0	CTD_human
10436	EMG1	C0019693	HIV Infections	0.2	1	0	CTD_human
10527	IPO7	C0019693	HIV Infections	0.200275	1	0	CTD_human
10574	CCT7	C0019693	HIV Infections	0.2	1	0	CTD_human
10594	PRPF8	C0019693	HIV Infections	0.2	1	0	CTD_human
10808	HSPH1	C0019693	HIV Infections	0.2	1	0	CTD_human
10946	SF3A3	C0019693	HIV Infections	0.2	1	0	CTD_human
10980	COPS6	C0019693	HIV Infections	0.2	1	0	CTD_human
10981	RAB32	C0019693	HIV Infections	0.2	1	0	CTD_human
1192	CLIC1	C0019693	HIV Infections	0.2	1	0	CTD_human
1232	CCR3	C0019693	HIV Infections	0.203231	1	0	CTD_human
1524	CX3CR1	C0019693	HIV Infections	0.237754	0	0	CTD_human
1647	GADD45A	C0019693	HIV Infections	0.2	1	0	CTD_human
1973	EIF4A1	C0019693	HIV Infections	0.2	1	0	CTD_human
1978	EIF4EBP1	C0019693	HIV Infections	0.2	1	0	CTD_human
213	ALB	C0019693	HIV Infections	0.2	1	0	CTD_human
2208	ALB	C0019699	HIV Seropositivity	0.2	1	0	CTD_human
22948	FCER2	C0019693	HIV Infections	0.200275	1	0	CTD_human
23198	CCT5	C0019693	HIV Infections	0.2	1	0	CTD_human
23411	PSME4	C0019693	HIV Infections	0.2	1	0	CTD_human
2971	SIRT1	C0019693	HIV Infections	0.203282	1	0	CTD_human
3068	GTF3A	C0019693	HIV Infections	0.2	1	0	CTD_human
30835	HDGF	C0019693	HIV Infections	0.2	1	0	CTD_human
3106	CD209	C0019693	HIV Infections	0.224894	1	0	CTD_human
3107	HLA-B	C0019693	HIV Infections	0.297829	1	0	CTD_human
3240	HLA-C	C0019693	HIV Infections	0.275964	0	0	CTD_human
329	HP	C0019693	HIV Infections	0.203231	1	0	CTD_human
330	BIRC2	C0019693	HIV Infections	0.2	1	0	CTD_human
3313	BIRC3	C0019693	HIV Infections	0.2	1	0	CTD_human
3315	HSPA9	C0019693	HIV Infections	0.2	1	0	CTD_human
3320	HSPB1	C0019693	HIV Infections	0.203008	1	0	CTD_human
3326	HSP90AA1	C0019693	HIV Infections	0.200275	1	0	CTD_human
3329	HSP90AB1	C0019693	HIV Infections	0.2	1	0	CTD_human
335	HSPD1	C0019693	HIV Infections	0.200275	1	0	CTD_human
3552	APOA1	C0019693	HIV Infections	0.201099	1	0	CTD_human
3553	IFNG	C0019693	HIV Infections	0.223545	1	0	CTD_human
3559	IL1A	C0343755	HIV Wasting Syndrome	0.2	1	0	CTD_human
3566	IL1B	C0343755	HIV Wasting Syndrome	0.2	1	0	CTD_human
3569	IL2	C0019693	HIV Infections	0.218536	1	0	CTD_human
3577	IL2RA	C0019693	HIV Infections	0.207338	1	0	CTD_human
3586	IL4R	C0019693	HIV Infections	0.212035	0	0	CTD_human
3608	IL6	C0343755	HIV Wasting Syndrome	0.2	1	0	CTD_human
3692	CXCR1	C0019693	HIV Infections	0.203231	0	0	CTD_human
3811	IL10	C0019693	HIV Infections	0.245996	1	0	CTD_human
3837	ILF2	C0019693	HIV Infections	0.200275	1	0	CTD_human
393	EIF6	C0019693	HIV Infections	0.2	1	0	CTD_human
396	KIR3DL1	C0019693	HIV Infections	0.221245	1	0	CTD_human
397	KPNB1	C0019693	HIV Infections	0.2	1	0	CTD_human
4000	ARHGAP4	C0019693	HIV Infections	0.2	1	0	CTD_human
4067	ARHGDIA	C0019693	HIV Infections	0.2	1	0	CTD_human
4150	ARHGDIB	C0019693	HIV Infections	0.2	1	0	CTD_human
4153	LMNA	C1136321	HIV-Associated Lipodystrophy Syndrome	0.200275	1	0	CTD_human
4193	LYN	C0019693	HIV Infections	0.202407	1	0	CTD_human
4927	MAZ	C0019693	HIV Infections	0.2	1	0	CTD_human
4953	MBL2	C0019693	HIV Infections	0.245967	1	0	CTD_human
5265	MDM2	C0019693	HIV Infections	0.200275	1	0	CTD_human
5479	NUP88	C0019693	HIV Infections	0.2	1	0	CTD_human
5685	ODC1	C0019693	HIV Infections	0.2	1	0	CTD_human
5686	SERPINA1	C0019693	HIV Infections	0.203506	1	0	CTD_human
5687	PPIB	C0019693	HIV Infections	0.200275	1	0	CTD_human
5692	PSMA4	C0019693	HIV Infections	0.2	1	0	CTD_human
5699	PSMA5	C0019693	HIV Infections	0.2	1	0	CTD_human
5702	PSMA6	C0019693	HIV Infections	0.2	1	0	CTD_human
5705	PSMB4	C0019693	HIV Infections	0.2	1	0	CTD_human
5709	PSMB10	C0019693	HIV Infections	0.2	1	0	CTD_human
5714	PSMC3	C0019693	HIV Infections	0.2	1	0	CTD_human
5719	PSMC5	C0019693	HIV Infections	0.2	1	0	CTD_human
5720	PSMD3	C0019693	HIV Infections	0.2	1	0	CTD_human
5721	PSMD8	C0019693	HIV Infections	0.2	1	0	CTD_human
5727	PSMD13	C0019693	HIV Infections	0.2	1	0	CTD_human
581	PSME1	C0019693	HIV Infections	0.2	1	0	CTD_human
5901	PSME2	C0019693	HIV Infections	0.2	1	0	CTD_human
5902	PTCH1	C0019693	HIV Infections	0.200275	1	0	CTD_human
6347	BAX	C0019693	HIV Infections	0.2	1	0	CTD_human
6348	RAN	C0019693	HIV Infections	0.2	1	0	CTD_human
6349	RANBP1	C0019693	HIV Infections	0.2	1	0	CTD_human
6356	CCL2	C0019693	HIV Infections	0.232507	0	0	CTD_human
6387	CCL3	C0019693	HIV Infections	0.212152	0	0	CTD_human
6421	CCL3L1	C0019693	HIV Infections	0.226319	0	0	CTD_human
6426	CCL11	C0019693	HIV Infections	0.204814	0	0	CTD_human
64411	CXCL12	C0019693	HIV Infections	0.290425	0	0	CTD_human
6556	SFPQ	C0019693	HIV Infections	0.2	1	0	CTD_human
6634	SRSF1	C0019693	HIV Infections	0.2	1	0	CTD_human
6722	ARAP3	C0019693	HIV Infections	0.2	1	0	CTD_human
6880	SLC11A1	C0019693	HIV Infections	0.203781	1	0	CTD_human
7124	SNRPD3	C0019693	HIV Infections	0.2	1	0	CTD_human
7203	SRF	C0019693	HIV Infections	0.2	1	0	CTD_human
7266	TAF9	C0019693	HIV Infections	0.2	1	0	CTD_human
7307	TNF	C0343755	HIV Wasting Syndrome	0.200275	1	0	CTD_human
7528	CCT3	C0019693	HIV Infections	0.2	1	0	CTD_human
80273	DNAJC7	C0019693	HIV Infections	0.2	1	0	CTD_human
85363	U2AF1	C0019693	HIV Infections	0.2	1	0	CTD_human
8662	YY1	C0019693	HIV Infections	0.200275	1	0	CTD_human
8683	GRPEL1	C0019693	HIV Infections	0.2	1	0	CTD_human
9230	TRIM5	C0019693	HIV Infections	0.208921	1	0	CTD_human
940	EIF3B	C0019693	HIV Infections	0.2	1	0	CTD_human
9531	SRSF9	C0019693	HIV Infections	0.2	1	0	CTD_human
9861	RAB11B	C0019693	HIV Infections	0.2	1	0	CTD_human
998	CD28	C0019693	HIV Infections	0.208488	1	0	CTD_human
1535	BAG3	C0019693	HIV Infections	0.2	1	0	CTD_human
1536	PSMD6	C0019693	HIV Infections	0.2	1	0	CTD_human
4688	CDC42	C0019693	HIV Infections	0.202956	1	0	CTD_human
4864	CYBA	C4021752	Recurrent Aspergillus infections	0.2	0	0	HPO
2524	CYBB	C4021752	Recurrent Aspergillus infections	0.2	0	0	HPO
10758	NCF2	C4021752	Recurrent Aspergillus infections	0.2	0	0	HPO
112744	NPC1	C0006309	Brucellosis	0.2	1	0	CTD_human
117084	CYBA	C4025673	Recurrent Burkholderia cepacia infections	0.2	0	0	HPO
23765	CYBB	C4025673	Recurrent Burkholderia cepacia infections	0.2	0	0	HPO
326	NCF2	C4025673	Recurrent Burkholderia cepacia infections	0.2	0	0	HPO
338434	SLC11A1	C0085568	Buruli Ulcer	0.203557	0	0	CTD_human
3561	FUT2	C0162677	Caliciviridae Infections	0.2	1	0	CTD_human
4057	TRAF3IP2	C0006845	Candidiasis, Chronic Mucocutaneous	0.200275	0	0	ORPHANET
4261	TRAF3IP2	C3714992	CANDIDIASIS, FAMILIAL, 8	0.2	1	1	UNIPROT
5993	IL17F	C0006845	Candidiasis, Chronic Mucocutaneous	0.200549	0	0	ORPHANET
5994	IL17F	C3151405	CANDIDIASIS, FAMILIAL, 6	0.2	1	1	UNIPROT
64170	CANDF1	C2751429	CANDIDIASIS, FAMILIAL, 1	0.2	0	0	CTD_human
64581	IL17RA	C0006845	Candidiasis, Chronic Mucocutaneous	0.401099	0	0	HPO;ORPHANET
6772	AIRE	C0006840	Candidiasis	0.208437	1	0	CTD_human
84818	AIRE	C0006845	Candidiasis, Chronic Mucocutaneous	0.202198	0	0	HPO
8625	CANDN1	C1843306	CANDIDIASIS, FAMILIAL CHRONIC NAIL, WITH ICAM1 DEFICIENCY	0.2	0	0	CTD_human
55630	IL2RG	C4024599	Chronic oral candidiasis	0.2	0	0	HPO
7535	LTF	C0006849	Oral candidiasis	0.2	1	0	CTD_human
10559	LTF	C0700345	Candidiasis, Vulvovaginal	0.2	1	0	CTD_human
10804	CIITA	C0006845	Candidiasis, Chronic Mucocutaneous	0.2	0	0	HPO
1277	RFX5	C0006845	Candidiasis, Chronic Mucocutaneous	0.2	0	0	HPO
1294	RFXAP	C0006845	Candidiasis, Chronic Mucocutaneous	0.2	0	0	HPO
1493	CARD9	C1859353	Candidiasis, Familial, 2	0.6	2	5	CTD_human;ORPHANET;UNIPROT
1736	CLEC7A	C0006845	Candidiasis, Chronic Mucocutaneous	0.200275	0	0	ORPHANET
2006	CLEC7A	C1859353	Candidiasis, Familial, 2	0.2	0	0	CTD_human
25836	STAT1	C0006845	Candidiasis, Chronic Mucocutaneous	0.40522	1	0	CTD_human;HPO
26191	STAT1	C3279990	CANDIDIASIS, FAMILIAL, 7	0.4	5	16	ORPHANET;UNIPROT
2624	IL17RC	C0006845	Candidiasis, Chronic Mucocutaneous	0.200275	0	0	ORPHANET
26608	RFXANK	C0006845	Candidiasis, Chronic Mucocutaneous	0.2	0	0	HPO
2706	SLC39A4	C1860128	Frequent Candida infections	0.2	0	0	HPO
2969	ZAP70	C1860128	Frequent Candida infections	0.2	0	0	HPO
3115	SLC35A1	C0007642	Cellulitis	0.2	0	0	HPO
348	TRAF3IP2	C0339063	Cellulitis of eyelid	0.2	0	0	HPO
3984	GJB6	C0339063	Cellulitis of eyelid	0.2	0	0	HPO
4312	COL1A1	C0007642	Cellulitis	0.2	0	0	HPO
51360	COL7A1	C0339063	Cellulitis of eyelid	0.2	0	0	HPO
5293	CTLA4	C0149754	Cellulitis of periorbital region	0.2	0	0	HPO
5317	CYBA	C1844382	Cellulitis due to immunodeficiency	0.2	0	0	HPO
5333	CYBB	C1844382	Cellulitis due to immunodeficiency	0.2	0	0	HPO
5336	DKC1	C0339063	Cellulitis of eyelid	0.2	0	0	HPO
54453	ELN	C0149754	Cellulitis of periorbital region	0.2	0	0	HPO
55109	NIPBL	C0339063	Cellulitis of eyelid	0.2	0	0	HPO
5657	PTPN22	C0149754	Cellulitis of periorbital region	0.2	0	0	HPO
5885	GATA2	C0007642	Cellulitis	0.2	0	0	HPO
5982	TBL2	C0149754	Cellulitis of periorbital region	0.2	0	0	HPO
6303	GJB2	C0007642	Cellulitis	0.2	1	0	CTD_human
6868	GTF2I	C0149754	Cellulitis of periorbital region	0.2	0	0	HPO
695	HLA-DPB1	C0149754	Cellulitis of periorbital region	0.2	0	0	HPO
7132	APOE	C0339063	Cellulitis of eyelid	0.2	0	0	HPO
7461	LIMK1	C0149754	Cellulitis of periorbital region	0.2	0	0	HPO
8243	MMP1	C0339063	Cellulitis of eyelid	0.2	0	0	HPO
8626	NCF2	C1844382	Cellulitis due to immunodeficiency	0.2	0	0	HPO
9031	MBTPS2	C0339063	Cellulitis of eyelid	0.2	0	0	HPO
9126	PIK3CD	C0007642	Cellulitis	0.2	0	0	HPO
9569	PKP1	C0339063	Cellulitis of eyelid	0.2	0	0	HPO
6023	PLCD1	C0339063	Cellulitis of eyelid	0.2	0	0	HPO
50615	PLCG2	C0007642	Cellulitis	0.2	0	0	HPO
5896	RIN2	C2025988	Cellulitis of upper eyelid	0.2	0	0	HPO
23601	AGGF1	C0007642	Cellulitis	0.2	0	0	HPO
4277	SLC39A4	C0339063	Cellulitis of eyelid	0.2	0	0	HPO
51196	PRTN3	C0149754	Cellulitis of periorbital region	0.2	0	0	HPO
3043	RAD21	C0339063	Cellulitis of eyelid	0.2	0	0	HPO
7018	RFC2	C0149754	Cellulitis of periorbital region	0.2	0	0	HPO
6583	SAT1	C0339063	Cellulitis of eyelid	0.2	0	0	HPO
1776	ADAM17	C0339063	Cellulitis of eyelid	0.2	0	0	HPO
2243	BTK	C0007642	Cellulitis	0.2	0	0	HPO
2697	TNFRSF1A	C0149754	Cellulitis of periorbital region	0.2	0	0	HPO
2707	CLIP2	C0149754	Cellulitis of periorbital region	0.2	0	0	HPO
2752	SMC1A	C0339063	Cellulitis of eyelid	0.2	0	0	HPO
29760	TP63	C0339063	Cellulitis of eyelid	0.2	0	0	HPO
3123	BAZ1B	C0149754	Cellulitis of periorbital region	0.2	0	0	HPO
3141	SMC3	C0339063	Cellulitis of eyelid	0.2	0	0	HPO
3507	GTF2IRD1	C0149754	Cellulitis of periorbital region	0.2	0	0	HPO
3543	RMRP	C1855205	Susceptibility to chickenpox	0.2	0	0	HPO
368	IFNG	C0008149	Chlamydia Infections	0.203506	1	0	CTD_human
3852	TNF	C0008149	Chlamydia Infections	0.205913	1	0	CTD_human
3930	IL21R	C3808820	Hepatitis, chronic, due to Cryptosporidium infection	0.2	0	0	HPO
4069	RAG1	C1835931	ALPHA/BETA T-CELL LYMPHOPENIA WITH GAMMA/DELTA T-CELL EXPANSION, SEVERE CYTOMEGALOVIRUS INFECTION, AND AUTOIMMUNITY	0.6	1	2	CTD_human;ORPHANET;UNIPROT
4282	STAT1	C0010823	Cytomegalovirus Infections	0.200275	1	0	CTD_human
4598	CLEC5A	C0019100	Severe Dengue	0.200549	1	0	CTD_human
5167	CD209	C0011311	Dengue Fever	0.203297	1	0	CTD_human
5295	MICB	C0019100	Severe Dengue	0.200549	1	1	CTD_human
567	PLCE1	C0019100	Severe Dengue	0.200275	1	1	CTD_human
5696	ALB	C0013502	Echinococcosis	0.2	1	0	CTD_human
6774	HBB	C0013502	Echinococcosis	0.2	1	0	CTD_human
686	TF	C0013502	Echinococcosis	0.2	1	0	CTD_human
6929	SLC22A4	C0014378	Enterovirus Infections	0.2	1	0	CTD_human
7010	TRAF3IP2	C0015230	Exanthema	0.2	0	0	HPO
712	CTLA4	C0015230	Exanthema	0.200275	0	0	HPO
7133	DNASE1L3	C0015230	Exanthema	0.2	0	0	HPO
8517	FGA	C0015230	Exanthema	0.2	0	0	HPO
973	IL17RA	C0015230	Exanthema	0.2	0	0	HPO
974	PTPN22	C0015230	Exanthema	0.2	0	0	HPO
5621	GJA1	C0015230	Exanthema	0.2	0	0	HPO
3426	GJB3	C0015230	Exanthema	0.2	0	0	HPO
6103	GLUL	C0015230	Exanthema	0.2	0	0	HPO
1027	BLNK	C0015230	Exanthema	0.2	0	0	HPO
3459	HLA-B	C0015230	Exanthema	0.20433	1	0	CTD_human
5803	HLA-DPB1	C0015230	Exanthema	0.202407	0	0	HPO
7037	HLA-DRB1	C0015230	Exanthema	0.202407	0	0	HPO
999	HLCS	C0015230	Exanthema	0.2	0	0	HPO
11093	APOA1	C0015230	Exanthema	0.200549	0	0	HPO
1728	IGHM	C0015230	Exanthema	0.2	0	0	HPO
2056	IGLL1	C0015230	Exanthema	0.2	0	0	HPO
25974	IL2RG	C0015230	Exanthema	0.2	0	0	HPO
1490	IL6	C0015230	Exanthema	0.2	0	0	HPO
1548	ABCC6	C0015230	Exanthema	0.2	0	0	HPO
3113	KRT5	C0015230	Exanthema	0.2	0	0	HPO
3440	LBR	C0015230	Exanthema	0.2	0	0	HPO
3455	LYZ	C0015230	Exanthema	0.2	0	0	HPO
3456	MIF	C0015230	Exanthema	0.2	0	0	HPO
3588	MVK	C0015230	Exanthema	0.4	1	0	CTD_human;HPO
4015	ENPP1	C0015230	Exanthema	0.2	0	0	HPO
4017	PIK3R1	C0015230	Exanthema	0.200275	0	0	HPO
6554	PRTN3	C0015230	Exanthema	0.2	0	0	HPO
7332	B2M	C0015230	Exanthema	0.2	0	0	HPO
101180976	PSMB8	C0015230	Exanthema	0.2	0	0	HPO
1234	STAT3	C0015230	Exanthema	0.2	0	0	HPO
1576	BTD	C0015230	Exanthema	0.200549	0	0	HPO
23586	TCF3	C0015230	Exanthema	0.2	0	0	HPO
282617	BTK	C0015230	Exanthema	0.2	0	0	HPO
3077	TEK	C0015230	Exanthema	0.2	0	0	HPO
3694	C1QA	C0015230	Exanthema	0.2	1	0	CTD_human
4023	TNFRSF1A	C0015230	Exanthema	0.2	0	0	HPO
4988	TNFRSF1B	C0015230	Exanthema	0.2	0	0	HPO
5788	IKBKG	C0015230	Exanthema	0.2	0	0	HPO
949	CD28	C0015230	Exanthema	0.2	0	0	HPO
975	CD79A	C0015230	Exanthema	0.2	0	0	HPO
148022	CD79B	C0015230	Exanthema	0.200275	0	0	HPO
29110	PRNP	C0206042	Fatal Familial Insomnia	0.707877	4	3	CTD_human;ORPHANET;UNIPROT
3661	CFI	C4025204	Recurrent Haemophilus influenzae infections	0.2	0	0	HPO
7098	RPGR	C4025204	Recurrent Haemophilus influenzae infections	0.2	0	0	HPO
7187	CDKN1B	C0079487	Helicobacter	0.2	1	0	CTD_human
81622	IFNGR1	C0079487	Helicobacter Infections	0.202407	0	0	CTD_human
3260	PTPRZ1	C0079487	Helicobacter Infections	0.2	1	0	CTD_human
3261	TFRC	C0079487	Helicobacter Infections	0.2	2	0	CTD_human
10346	CDH1	C0079487	Helicobacter Infections	0.204814	1	0	CTD_human
10410	ADAMTS13	C0019061	Hemolytic-Uremic Syndrome	0.207403	0	0	HPO
10561	NQO1	C0019061	Hemolytic-Uremic Syndrome	0.2	1	0	CTD_human
10964	EPO	C0019061	Hemolytic-Uremic Syndrome	0.2	1	0	CTD_human
11277	ALB	C0019061	Hemolytic-Uremic Syndrome	0.2	1	0	CTD_human
23424	MMACHC	C0019061	Hemolytic-Uremic Syndrome	0.2	0	0	HPO
24138	IL1A	C0019061	Hemolytic-Uremic Syndrome	0.2	1	0	CTD_human
2537	IL1B	C0019061	Hemolytic-Uremic Syndrome	0.2	1	0	CTD_human
2633	IL6	C0019061	Hemolytic-Uremic Syndrome	0.200275	1	0	CTD_human
27074	TNF	C0019061	Hemolytic-Uremic Syndrome	0.200275	1	0	CTD_human
27348	CTGF	C0524909	Hepatitis B, Chronic	0.200824	1	0	CTD_human
3429	CYP2A6	C0019163	Hepatitis B	0.2	1	0	CTD_human
3430	HLA-C	C0524909	Hepatitis B, Chronic	0.207771	1	0	CTD_human
3433	HLA-DPA1	C0524909	Hepatitis B, Chronic	0.203506	1	1	CTD_human
3434	HLA-DPB1	C0524909	Hepatitis B, Chronic	0.206803	1	1	CTD_human
3437	HP	C0019163	Hepatitis B	0.200824	1	0	CTD_human
3627	HP	C0524909	Hepatitis B, Chronic	0.2	1	0	CTD_human
3665	IFNA1	C0019163	Hepatitis B	0.213736	1	0	CTD_human
4061	IFNA2	C0019163	Hepatitis B	0.209536	3	0	CTD_human
4599	IFNA2	C0524909	Hepatitis B, Chronic	0.206044	7	0	CTD_human
4600	IFNAR2	C0019163	Hepatitis B	0.200824	0	0	CTD_human
467	IFNB1	C0019163	Hepatitis B	0.202198	1	0	CTD_human
4938	IFNG	C0019163	Hepatitis B	0.241573	2	0	CTD_human
4939	IFNGR1	C0019163	Hepatitis B	0.200549	0	0	CTD_human
4940	IL10RB	C0019163	Hepatitis B	0.200824	0	0	CTD_human
51191	LOX	C0019163	Hepatitis B	0.2	1	0	CTD_human
5359	LOXL2	C0019163	Hepatitis B	0.2	1	0	CTD_human
54739	SLC10A1	C0019163	Hepatitis B	0.203571	1	0	CTD_human
54809	UBE2L3	C0524909	Hepatitis B, Chronic	0.2	1	0	CTD_human
54877	IFNL4	C1835407	HEPATITIS C VIRUS, SUSCEPTIBILITY TO	0.2	0	0	ORPHANET
55008	CCR5	C0019196	Hepatitis C	0.239021	0	0	CTD_human
55601	CYP2A6	C0019196	Hepatitis C	0.200275	1	0	CTD_human
5610	CYP3A4	C0019196	Hepatitis C	0.200549	1	0	CTD_human
6355	DDX58	C0019196	Hepatitis C	0.206253	1	0	CTD_human
64108	IFNL3	C0019196	Hepatitis C	0.296849	0	0	CTD_human
64135	IFNL3	C1835407	HEPATITIS C VIRUS, SUSCEPTIBILITY TO	0.2	0	0	ORPHANET
64761	HFE	C0019196	Hepatitis C	0.243574	1	0	CTD_human
6614	HP	C0524910	Hepatitis C, Chronic	0.200275	1	0	CTD_human
710	IFNA2	C0019196	Hepatitis C	0.22466	7	0	CTD_human
7130	IFNA2	C0524910	Hepatitis C, Chronic	0.239011	10	0	CTD_human
7503	IFNG	C0019196	Hepatitis C	0.234128	0	0	CTD_human
80830	ITGB6	C0524910	Hepatitis C, Chronic	0.2	1	0	CTD_human
8638	LOX	C0019196	Hepatitis C	0.2	1	0	CTD_human
8743	LOXL2	C0019196	Hepatitis C	0.2	1	0	CTD_human
91543	LPL	C0019196	Hepatitis C	0.2	1	0	CTD_human
9246	OPRM1	C0019196	Hepatitis C	0.2	2	0	CTD_human
9376	PTPRC	C0019196	Hepatitis C	0.205415	0	0	CTD_human
9636	SCARB1	C0019196	Hepatitis C	0.214163	1	0	CTD_human
9997	CD81	C0019196	Hepatitis C	0.258706	1	0	CTD_human
1643	TICAM1	C2750180	HERPES SIMPLEX ENCEPHALITIS, SUSCEPTIBILITY TO, 1	0.2	0	0	ORPHANET
2068	TICAM1	C3553869	HERPES SIMPLEX ENCEPHALITIS, SUSCEPTIBILITY TO, 4	0.2	1	2	UNIPROT
2071	TBK1	C2750180	HERPES SIMPLEX ENCEPHALITIS, SUSCEPTIBILITY TO, 1	0.2	0	0	ORPHANET
2072	IRF3	C4225294	HERPES SIMPLEX ENCEPHALITIS, SUSCEPTIBILITY TO, 7	0.2	1	1	UNIPROT
2073	TLR3	C2750180	HERPES SIMPLEX ENCEPHALITIS, SUSCEPTIBILITY TO, 1	0.2	0	0	ORPHANET
2074	TLR3	C2751803	HERPES SIMPLEX ENCEPHALITIS, SUSCEPTIBILITY TO, 2	0.2	1	1	UNIPROT
242	TRAF3	C2750180	HERPES SIMPLEX ENCEPHALITIS, SUSCEPTIBILITY TO, 1	0.2	0	0	ORPHANET
26154	TRAF3	C3553868	HERPES SIMPLEX ENCEPHALITIS, SUSCEPTIBILITY TO, 3	0.2	1	1	UNIPROT
30813	UNC93B1	C2750180	HERPES SIMPLEX ENCEPHALITIS, SUSCEPTIBILITY TO, 1	0.2	0	0	ORPHANET
3576	HPV18I1	C3887947	HUMAN PAPILLOMAVIRUS TYPE 18 INTEGRATION SITE 1	0.2	0	0	CTD_human
4914	HPV18I2	C3887948	HUMAN PAPILLOMAVIRUS TYPE 18 INTEGRATION SITE 2	0.2	0	0	CTD_human
5080	TRIM22	C0021400	Influenza	0.2	1	0	CTD_human
5339	IFITM3	C0021400	Influenza	0.204121	1	1	CTD_human
5429	IFI44	C0021400	Influenza	0.2	1	0	CTD_human
54941	IFI44L	C0021400	Influenza	0.2	1	0	CTD_human
7051	TREX1	C0021400	Influenza	0.2	1	0	CTD_human
7097	TDRD7	C0021400	Influenza	0.2	1	0	CTD_human
7507	DDX58	C0021400	Influenza	0.209876	1	0	CTD_human
7508	IFIT5	C0021400	Influenza	0.2	1	0	CTD_human
1605	IFI6	C0021400	Influenza	0.2	1	0	CTD_human
7100	GBP1	C0021400	Influenza	0.200275	1	0	CTD_human
1401	LAMP3	C0021400	Influenza	0.202747	1	0	CTD_human
3117	TOR1B	C0021400	Influenza	0.2	1	0	CTD_human
3162	IFI27	C0021400	Influenza	0.200275	1	0	CTD_human
3565	IFI35	C0021400	Influenza	0.2	1	0	CTD_human
3587	IFIT2	C0021400	Influenza	0.2	1	0	CTD_human
3606	IFIT1	C0021400	Influenza	0.200549	1	0	CTD_human
383	IFIT3	C0021400	Influenza	0.2	1	0	CTD_human
387582	CXCL10	C0021400	Influenza	0.202198	1	0	CTD_human
4170	IRF7	C0021400	Influenza	0.201099	1	0	CTD_human
4313	LY6E	C0021400	Influenza	0.2	1	0	CTD_human
8784	MX1	C0021400	Influenza	0.209312	1	0	CTD_human
100499166	MX2	C0021400	Influenza	0.2	1	0	CTD_human
135138	ATF3	C0021400	Influenza	0.200275	1	0	CTD_human
149233	OAS1	C0021400	Influenza	0.200275	1	0	CTD_human
283234	OAS2	C0021400	Influenza	0.2	1	0	CTD_human
4049	OAS3	C0021400	Influenza	0.2	1	0	CTD_human
5071	HERC5	C0021400	Influenza	0.200275	1	0	CTD_human
55509	PLSCR1	C0021400	Influenza	0.2	1	0	CTD_human
7096	XAF1	C0021400	Influenza	0.2	1	0	CTD_human
81861	SAMD9	C0021400	Influenza	0.2	1	0	CTD_human
1540	ZCCHC2	C0021400	Influenza	0.2	1	0	CTD_human
114609	HERC6	C0021400	Influenza	0.2	1	0	CTD_human
1154	DDX60	C0021400	Influenza	0.2	1	0	CTD_human
1378	EIF2AK2	C0021400	Influenza	0.200824	1	0	CTD_human
2213	CCL2	C0021400	Influenza	0.204107	1	0	CTD_human
2532	CCL8	C0021400	Influenza	0.2	1	0	CTD_human
259197	RTP4	C0021400	Influenza	0.2	1	0	CTD_human
2993	IFIH1	C0021400	Influenza	0.200824	1	0	CTD_human
2995	PARP12	C0021400	Influenza	0.2	1	0	CTD_human
3383	SIGLEC1	C0021400	Influenza	0.2	1	0	CTD_human
355	STAT1	C0021400	Influenza	0.200824	1	0	CTD_human
4055	SERPING1	C0021400	Influenza	0.2	1	0	CTD_human
4843	TNFAIP6	C0021400	Influenza	0.2	1	0	CTD_human
6521	XIST	C0021400	Influenza	0.2	1	0	CTD_human
948	APOL6	C0021400	Influenza	0.2	1	0	CTD_human
4179	OASL	C0021400	Influenza	0.2	1	0	CTD_human
1230	TNFSF10	C0021400	Influenza	0.203557	1	0	CTD_human
1380	RSAD2	C0021400	Influenza	0.200275	1	0	CTD_human
23495	UBE2L6	C0021400	Influenza	0.2	1	0	CTD_human
29851	SLC22A8	C0021400	Influenza	0.200275	1	0	CTD_human
331	ISG15	C0021400	Influenza	0.201099	1	0	CTD_human
3592	SCO2	C0021400	Influenza	0.2	1	0	CTD_human
3718	ZMPSTE24	C2930821	Keratitis sicca	0.2	0	0	HPO
4068	GJB6	C0022568	Keratitis	0.200275	0	0	HPO
4210	GJB6	C3665333	Keratitis-Ichthyosis-Deafness Syndrome	0.200549	0	0	ORPHANET
51752	DDB2	C0022568	Keratitis	0.2	0	0	HPO
5199	ERCC2	C0022568	Keratitis	0.2	0	0	HPO
5551	ERCC3	C0022568	Keratitis	0.2	0	0	HPO
5897	ERCC4	C0022568	Keratitis	0.2	0	0	HPO
6775	ERCC5	C0022568	Keratitis	0.2	0	0	HPO
7099	ERCC6	C0022568	Keratitis	0.2	0	0	HPO
720	ALOX12B	C0022568	Keratitis	0.2	0	0	HPO
721	ABCA12	C0022568	Keratitis	0.2	0	0	HPO
727	GJB2	C0022568	Keratitis	0.40522	1	0	CTD_human;HPO
731	GJB2	C1562761	Punctate epithelial keratitis	0.2	0	0	HPO
732	GJB2	C2930821	Keratitis sicca	0.2	0	0	HPO
735	GJB2	C3665333	Keratitis-Ichthyosis-Deafness Syndrome	0.212637	0	0	ORPHANET
8302	VSX1	C0022568	Keratitis	0.2	0	0	HPO
930	CXCL8	C0022568	Keratitis	0.200824	1	0	CTD_human
10878	LBR	C2930821	Keratitis sicca	0.2	0	0	HPO
1636	LMNA	C2930821	Keratitis sicca	0.2	0	0	HPO
1675	NTRK1	C0022568	Keratitis	0.2	0	0	HPO
3075	PAX6	C0022568	Keratitis	0.200275	0	0	HPO
629	PAX6	C1835698	Keratitis, hereditary	0.48	0	0	CTD_human;ORPHANET
729	MBTPS2	C0022568	Keratitis	0.2	0	0	HPO
730	PLEC	C0022568	Keratitis	0.2	0	0	HPO
10411	PLEC	C1562761	Punctate epithelial keratitis	0.2	0	0	HPO
836	POLH	C0022568	Keratitis	0.2	0	0	HPO
1356	RNF125	C2930821	Keratitis sicca	0.2	0	0	HPO
51135	B2M	C2930821	Keratitis sicca	0.2	0	0	HPO
100	SAT1	C0022568	Keratitis	0.2	0	0	HPO
10803	TGM1	C0022568	Keratitis	0.2	0	0	HPO
1235	TLR2	C0022568	Keratitis	0.280824	1	0	CTD_human
142	XPA	C0022568	Keratitis	0.2	0	0	HPO
1789	XPC	C0022568	Keratitis	0.2	0	0	HPO
196	IKBKG	C0022568	Keratitis	0.2	0	0	HPO
23	TP63	C0022568	Keratitis	0.200549	0	0	HPO
27019	PRNP	C0022802	Kuru	0.204814	0	0	ORPHANET
2833	DAG1	C0023092	Lassa Fever	0.200275	1	0	CTD_human
2919	IFNG	C0023241	Legionnaires' Disease	0.2	1	0	CTD_human
3554	TLR5	C0023241	Legionnaires' Disease	0.200549	0	0	CTD_human
3560	CRP	C0023281	Leishmaniasis	0.2	1	0	CTD_human
3568	CRP	C0023290	Leishmaniasis, Visceral	0.2	1	0	CTD_human
3572	CSF2	C0023290	Leishmaniasis, Visceral	0.200275	1	0	CTD_human
3575	HLA-DQA1	C0023290	Leishmaniasis, Visceral	0.200275	1	0	CTD_human
3579	HLA-DRB1	C0023290	Leishmaniasis, Visceral	0.200275	1	0	CTD_human
3596	HMOX1	C0023290	Leishmaniasis, Visceral	0.200275	1	0	CTD_human
3605	IFNG	C0023281	Leishmaniasis	0.207114	2	0	CTD_human
3689	IFNG	C0023283	Leishmaniasis, Cutaneous	0.204605	3	0	CTD_human
3981	IFNG	C0023290	Leishmaniasis, Visceral	0.202747	2	0	CTD_human
4283	IFNG	C1328252	Mucocutaneous leishmaniasis	0.200275	1	0	CTD_human
4615	IL1B	C0023283	Leishmaniasis, Cutaneous	0.200275	1	0	CTD_human
4638	IL1B	C0023290	Leishmaniasis, Visceral	0.200275	1	0	CTD_human
4790	IL4	C0023283	Leishmaniasis, Cutaneous	0.203781	1	0	CTD_human
4791	IL6	C0023281	Leishmaniasis	0.2	1	0	CTD_human
4860	IL6	C0023290	Leishmaniasis, Visceral	0.200275	3	0	CTD_human
5196	CXCL8	C0023283	Leishmaniasis, Cutaneous	0.2	1	0	CTD_human
54	CXCL8	C0023290	Leishmaniasis, Visceral	0.200549	1	0	CTD_human
5443	IL10	C0023281	Leishmaniasis	0.20629	2	0	CTD_human
55343	IL10	C0023283	Leishmaniasis, Cutaneous	0.204605	1	0	CTD_human
55636	IL10	C0023290	Leishmaniasis, Visceral	0.205755	3	0	CTD_human
5580	IL10RA	C0023290	Leishmaniasis, Visceral	0.2	1	0	CTD_human
6351	IL18	C0023281	Leishmaniasis	0.2	1	0	CTD_human
6354	ARG1	C0023281	Leishmaniasis	0.2	1	0	CTD_human
6361	KAZA1	C0023290	Leishmaniasis, Visceral	0.2	0	0	CTD_human
6363	MCL1	C0023281	Leishmaniasis	0.2	1	0	CTD_human
6364	MMP2	C0023283	Leishmaniasis, Cutaneous	0.2	1	0	CTD_human
6369	CCL2	C0023283	Leishmaniasis, Cutaneous	0.203231	1	0	CTD_human
6374	SLC11A1	C0023290	Leishmaniasis, Visceral	0.206788	1	0	CTD_human
6376	TNF	C0023281	Leishmaniasis	0.203832	1	0	CTD_human
6440	TNF	C0023283	Leishmaniasis, Cutaneous	0.206737	1	0	CTD_human
6445	TNF	C0023290	Leishmaniasis, Visceral	0.201374	2	0	CTD_human
6696	TNFRSF18	C0023281	Leishmaniasis	0.2	1	0	CTD_human
7015	LPRS6	C0023343	Leprosy	0.2	0	0	CTD_human
7040	RAB32	C0023343	Leprosy	0.200549	1	0	CTD_human
729230	PACRG	C0023343	Leprosy	0.207287	0	0	CTD_human
7850	IL23R	C0023343	Leprosy	0.200824	1	0	CTD_human
834	CCDC88B	C0023343	Leprosy	0.200275	1	1	CTD_human
841	LTA	C0023343	Leprosy	0.202682	1	0	CTD_human
8481	PARK2	C0023343	Leprosy	0.207561	0	0	CTD_human
8742	BATF3	C0023343	Leprosy	0.200275	1	1	CTD_human
931	SLC11A1	C0023343	Leprosy	0.217255	1	0	CTD_human
959	TLR1	C0023343	Leprosy	0.208595	0	0	CTD_human
9841	TLR2	C0023343	Leprosy	0.211826	0	0	CTD_human
987	LPRS	C0023343	Leprosy	0.2	0	0	CTD_human
5817	CYLD	C0023860	Listeriosis	0.2	1	0	CTD_human
5327	TNF	C0023860	Listeriosis	0.200549	1	0	CTD_human
10211	TIRAP	C0024530	Malaria	0.200275	1	0	CTD_human
1718	CISH	C0024530	Malaria	0.2	0	0	CTD_human
3156	CR1	C0024530	Malaria	0.20433	0	0	CTD_human
3949	CR1	C0024535	Malaria, Falciparum	0.205638	2	0	CTD_human
4047	CRP	C0024530	Malaria	0.201648	1	0	CTD_human
201626	FCGR2B	C0024530	Malaria	0.203781	0	0	CTD_human
23098	ACKR1	C0024530	Malaria	0.207077	0	0	CTD_human
11186	NCR3	C0024530	Malaria	0.205689	0	0	CTD_human
5052	GYPA	C0024530	Malaria	0.205913	0	0	CTD_human
54106	GYPC	C0024530	Malaria	0.205964	0	0	CTD_human
6647	HBB	C0024535	Malaria, Falciparum	0.217948	1	0	CTD_human
7078	HP	C0024530	Malaria	0.209759	2	0	CTD_human
7911	ICAM1	C0024530	Malaria	0.21495	0	0	CTD_human
133	FAS	C0024535	Malaria, Falciparum	0.2	1	0	CTD_human
284	LTBR	C0024530	Malaria	0.2	1	0	CTD_human
3146	NOS2	C0024530	Malaria	0.219438	0	0	CTD_human
3929	SLC4A1	C0024530	Malaria	0.209572	0	0	CTD_human
4318	TNF	C0024530	Malaria	0.238561	0	0	CTD_human
4846	CD36	C0024530	Malaria	0.215239	0	0	CTD_human
5594	CD46	C0025007	Measles	0.212088	1	0	CTD_human
5595	CCR1	C0025289	Meningitis	0.2	0	0	HPO
5624	CR2	C0025289	Meningitis	0.2	0	0	HPO
4353	CRP	C0025289	Meningitis	0.200275	1	0	CTD_human
100188829	ALB	C0025290	Aseptic Meningitis	0.2	3	0	CTD_human
100302686	TNFRSF13B	C0025289	Meningitis	0.2	0	0	HPO
11151	ICOS	C0025289	Meningitis	0.2	0	0	HPO
1522	HLA-B	C0025289	Meningitis	0.200275	0	0	HPO
2147	XIAP	C0025289	Meningitis	0.2	0	0	HPO
2934	CFI	C0746495	Recurrent meningitis	0.2	0	0	HPO
3431	IGLL1	C0025289	Meningitis	0.2	0	0	HPO
345611	FAS	C0025289	Meningitis	0.2	0	0	HPO
404716	IL2RG	C1845604	Recurrent bacterial meningitis	0.2	0	0	HPO
4159	IL6	C0025290	Aseptic Meningitis	0.2	1	0	CTD_human
50807	IL10	C0025289	Meningitis	0.201374	0	0	HPO
57789	IL12A	C0025289	Meningitis	0.2	0	0	HPO
715	JAK3	C0025289	Meningitis	0.2	0	0	HPO
718	SH2D1A	C0025289	Meningitis	0.2	0	0	HPO
8639	MEFV	C0025289	Meningitis	0.2	0	0	HPO
10108	CIITA	C0393441	Chronic lymphocytic meningitis	0.2	0	0	HPO
10309	ERAP1	C0025289	Meningitis	0.2	0	0	HPO
10312	CFP	C0025294	Meningococcal meningitis	0.2	2	0	CTD_human
10456	PRF1	C0025289	Meningitis	0.200275	0	0	HPO
10516	RAG1	C0025289	Meningitis	0.2	0	0	HPO
10522	RAG2	C0025289	Meningitis	0.2	0	0	HPO
1053	RFX5	C0393441	Chronic lymphocytic meningitis	0.2	0	0	HPO
10572	RFXAP	C0393441	Chronic lymphocytic meningitis	0.2	0	0	HPO
10683	SLC11A1	C0025294	Meningococcal meningitis	0.2	1	0	CTD_human
10686	STAT4	C0025289	Meningitis	0.2	0	0	HPO
10743	BTK	C0025289	Meningitis	0.2	0	0	HPO
1075	TLR4	C0025289	Meningitis	0.200549	0	0	HPO
1080	C4A	C0025289	Meningitis	0.2	0	0	HPO
10806	C4B	C0025289	Meningitis	0.2	0	0	HPO
10892	C5	C0746495	Recurrent meningitis	0.2	0	0	HPO
11005	C8A	C0025289	Meningitis	0.4	1	0	CTD_human;HPO
11136	C8B	C0025289	Meningitis	0.4	1	0	CTD_human;HPO
1130	C9	C0025294	Meningococcal meningitis	0.2	1	0	CTD_human
1131	KLRC4	C0025289	Meningitis	0.2	0	0	HPO
11322	RFXANK	C0393441	Chronic lymphocytic meningitis	0.2	0	0	HPO
1186	CD19	C0025289	Meningitis	0.2	0	0	HPO
1280	CFHR3	C0025303	Meningococcal Infections	0.200549	1	1	CTD_human
1291	ACE	C0025303	Meningococcal Infections	0.202956	1	0	CTD_human
1292	CFD	C0025303	Meningococcal Infections	0.200275	1	0	CTD_human
1293	CFH	C0025303	Meningococcal Infections	0.204605	1	0	CTD_human
1302	CFI	C1970263	Increased susceptibility to Neisseria meningitidis infections	0.2	0	0	HPO
1305	CFB	C1970263	Increased susceptibility to Neisseria meningitidis infections	0.2	0	0	HPO
1312	C6	C1970263	Increased susceptibility to Neisseria meningitidis infections	0.2	0	0	HPO
1387	C7	C1970263	Increased susceptibility to Neisseria meningitidis infections	0.2	0	0	HPO
1717	RAPGEF3	C0035585	Rickettsia Infections	0.2	1	0	CTD_human
175	NOS2	C0026936	Mycoplasma Infections	0.2	1	0	CTD_human
1767	CASP3	C0026936	Mycoplasma Infections	0.200275	1	0	CTD_human
1786	CDH1	C0026936	Mycoplasma Infections	0.2	1	0	CTD_human
1828	CYP2A6	C0029106	Opisthorchiasis	0.2	1	0	CTD_human
1836	CP	C0085397	Pasteurellaceae Infections	0.2	1	0	CTD_human
1893	CRP	C0085397	Pasteurellaceae Infections	0.2	1	0	CTD_human
1956	HP	C0085397	Pasteurellaceae Infections	0.2	1	0	CTD_human
1991	TIRAP	C0032269	Pneumococcal Infections	0.2	1	0	CTD_human
2033	CFI	C2169794	Recurrent streptococcus pneumoniae infections	0.2	0	0	HPO
204	IRAK4	C2169794	Recurrent streptococcus pneumoniae infections	0.2	0	0	HPO
2214	IKBKG	C2169794	Recurrent streptococcus pneumoniae infections	0.2	0	0	HPO
2261	ADA	C0032285	Pneumonia	0.200275	0	0	HPO
2263	SLC35A1	C0032285	Pneumonia	0.2	0	0	HPO
22802	CCR9	C0032285	Pneumonia	0.2	1	0	CTD_human
2313	CCR1	C0032285	Pneumonia	0.2	1	0	CTD_human
2314	CCR6	C0032285	Pneumonia	0.2	1	0	CTD_human
2316	CR2	C0032285	Pneumonia	0.200275	0	0	HPO
2328	PARP1	C0032285	Pneumonia	0.200275	1	0	CTD_human
2332	CSF2	C0032285	Pneumonia	0.201374	1	0	CTD_human
23394	CFD	C0032285	Pneumonia	0.2	1	0	CTD_human
23483	DNMT3B	C0032285	Pneumonia	0.2	0	0	HPO
23594	AHR	C0032285	Pneumonia	0.200275	1	0	CTD_human
23639	ABCF1	C0032285	Pneumonia	0.2	1	0	CTD_human
23742	SIRT1	C0032285	Pneumonia	0.200549	1	0	CTD_human
249	TNFRSF13B	C0032285	Pneumonia	0.2	0	0	HPO
2517	NIPBL	C0032285	Pneumonia	0.2	0	0	HPO
2542	DNAI1	C0032285	Pneumonia	0.2	0	0	HPO
2548	CXCR3	C0032285	Pneumonia	0.200275	1	0	CTD_human
25782	CXCL1	C0032285	Pneumonia	0.200824	1	0	CTD_human
25839	ICOS	C0032285	Pneumonia	0.200275	0	0	HPO
2588	HMOX1	C0032285	Pneumonia	0.203231	1	0	CTD_human
25923	IFNG	C0032285	Pneumonia	0.201923	1	0	CTD_human
25942	IL1B	C0032285	Pneumonia	0.208488	1	0	CTD_human
2622	IL1R1	C0032285	Pneumonia	0.2	1	0	CTD_human
2623	IL2RB	C0032285	Pneumonia	0.2	1	0	CTD_human
26277	IL2RG	C0032285	Pneumonia	0.2	0	0	HPO
2629	IL4	C0032285	Pneumonia	0.204107	1	0	CTD_human
2720	IL5RA	C0032285	Pneumonia	0.2	1	0	CTD_human
2799	IL6	C0032285	Pneumonia	0.207129	1	0	CTD_human
2812	IL6ST	C0032285	Pneumonia	0.203008	1	0	CTD_human
28755	IL7R	C0032285	Pneumonia	0.2	0	0	HPO
28952	CXCR2	C0032285	Pneumonia	0.201099	1	0	CTD_human
28956	IL13	C0032285	Pneumonia	0.204107	1	0	CTD_human
28982	IL17A	C0032285	Pneumonia	0.203297	1	0	CTD_human
29887	IL18	C0032285	Pneumonia	0.200275	1	0	CTD_human
2990	ITGB2	C0032285	Pneumonia	0.28	1	0	CTD_human
29929	JAK3	C0032285	Pneumonia	0.200275	0	0	HPO
30008	LIG4	C0032285	Pneumonia	0.2	0	0	HPO
3063	CXCL9	C0032285	Pneumonia	0.2	1	0	CTD_human
3070	MYD88	C0032285	Pneumonia	0.200824	1	0	CTD_human
3082	MYLK	C0032285	Pneumonia	0.202407	1	0	CTD_human
3110	NFKB1	C0032285	Pneumonia	0.207389	0	0	HPO
3119	NFKB2	C0032285	Pneumonia	0.2	0	0	HPO
3209	PNP	C0032285	Pneumonia	0.2	0	0	HPO
3248	IL21R	C0032285	Pneumonia	0.2	0	0	HPO
3394	PF4	C0032285	Pneumonia	0.2	1	0	CTD_human
3425	ACP5	C0032285	Pneumonia	0.2	0	0	HPO
3460	POMC	C0032285	Pneumonia	0.200275	1	0	CTD_human
3551	RNF125	C0032285	Pneumonia	0.2	0	0	HPO
3557	SLC35C1	C0032285	Pneumonia	0.2	0	0	HPO
3593	CHD7	C0032285	Pneumonia	0.2	0	0	HPO
3594	PRKCD	C0032285	Pneumonia	0.2	0	0	HPO
3600	RAG1	C0032285	Pneumonia	0.2	0	0	HPO
3636	RAG2	C0032285	Pneumonia	0.2	0	0	HPO
3643	RMRP	C0032285	Pneumonia	0.2	0	0	HPO
3653	CFB	C0032285	Pneumonia	0.2	0	0	HPO
3655	CCL2	C0032285	Pneumonia	0.280549	1	0	CTD_human
3670	CCL4	C0032285	Pneumonia	0.2	1	0	CTD_human
3679	CCL7	C0032285	Pneumonia	0.2	1	0	CTD_human
3691	CCL8	C0032285	Pneumonia	0.2	1	0	CTD_human
3702	CCL11	C0032285	Pneumonia	0.200275	1	0	CTD_human
3763	CCL17	C0032285	Pneumonia	0.2	1	0	CTD_human
3848	CCL19	C0032285	Pneumonia	0.2	1	0	CTD_human
3861	CCL20	C0032285	Pneumonia	0.200275	1	0	CTD_human
3908	CCL24	C0032285	Pneumonia	0.200549	1	0	CTD_human
3932	CXCL5	C0032285	Pneumonia	0.200824	1	0	CTD_human
3952	CX3CL1	C0032285	Pneumonia	0.2	1	0	CTD_human
3953	SFTPC	C0032285	Pneumonia	0.200824	0	0	HPO
411	SGCG	C0032285	Pneumonia	0.2	0	0	HPO
4125	SPP1	C0032285	Pneumonia	0.2	1	0	CTD_human
4126	BTK	C0032285	Pneumonia	0.2	0	0	HPO
4158	TERT	C0032285	Pneumonia	0.2	0	0	HPO
4173	TGFB1	C0032285	Pneumonia	0.200824	1	0	CTD_human
4204	TLR4	C0032285	Pneumonia	0.203846	1	0	CTD_human
421	TNF	C0032285	Pneumonia	0.215449	1	0	CTD_human
427	TNFRSF1A	C0032285	Pneumonia	0.200275	1	0	CTD_human
4633	TNFRSF1B	C0032285	Pneumonia	0.202407	1	0	CTD_human
4669	CCR2	C0032285	Pneumonia	0.2	1	0	CTD_human
4683	ZAP70	C0032285	Pneumonia	0.2	0	0	HPO
4689	IL1R2	C0032285	Pneumonia	0.2	1	0	CTD_human
4692	CASP1	C0032285	Pneumonia	0.200549	1	0	CTD_human
472	CASP8	C0032285	Pneumonia	0.2	0	0	HPO
4792	OFD1	C0032285	Pneumonia	0.2	0	0	HPO
4868	TNFSF12	C0032285	Pneumonia	0.2	0	0	HPO
4920	CD19	C0032285	Pneumonia	0.2	0	0	HPO
4921	MS4A1	C0032285	Pneumonia	0.2	0	0	HPO
50485	CD40LG	C0032285	Pneumonia	0.200549	1	0	CTD_human
5073	CD81	C0032285	Pneumonia	0.2	0	0	HPO
51085	ZBTB24	C0032285	Pneumonia	0.2	0	0	HPO
51119	LRBA	C0032285	Pneumonia	0.2	0	0	HPO
51124	PVR	C0032371	Poliomyelitis	0.202747	1	0	CTD_human
51164	PLAT	C0025309	Meningoencephalitis	0.2	1	0	CTD_human
51314	FLOT1	C0034362	Q Fever	0.2	1	0	CTD_human
51364	DHCR24	C0034362	Q Fever	0.2	1	0	CTD_human
51750	HMGCR	C0034362	Q Fever	0.2	1	0	CTD_human
5184	LDLR	C0034362	Q Fever	0.2	1	0	CTD_human
5194	LSS	C0034362	Q Fever	0.2	1	0	CTD_human
5238	TICAM1	C0035235	Respiratory Syncytial Virus Infections	0.200549	1	0	CTD_human
5243	PDE12	C0035235	Respiratory Syncytial Virus Infections	0.2	1	0	CTD_human
53366	SARM1	C0035235	Respiratory Syncytial Virus Infections	0.200275	1	0	CTD_human
5338	ICAM1	C0035235	Respiratory Syncytial Virus Infections	0.202956	1	0	CTD_human
5340	IFNG	C0035235	Respiratory Syncytial Virus Infections	0.208869	1	0	CTD_human
5351	IFNG	C0036118	Salmonella Infections, Animal	0.2	1	0	CTD_human
5422	IFNGR1	C0152491	Salmonella osteomyelitis	0.2	0	0	HPO
5426	ACE	C1175175	Severe Acute Respiratory Syndrome	0.205364	1	0	CTD_human
54463	RASSF1	C0036323	Schistosomiasis	0.2	1	0	CTD_human
54487	NOS2	C0036330	Schistosomiasis mansoni	0.2	1	0	CTD_human
54551	PRDX1	C0036323	Schistosomiasis	0.2	1	0	CTD_human
547	TLR9	C0036330	Schistosomiasis mansoni	0.2	1	0	CTD_human
54768	SOD1	C0036330	Schistosomiasis mansoni	0.2	1	0	CTD_human
54888	TIMP3	C0036323	Schistosomiasis	0.2	1	0	CTD_human
54919	SM1	C0036330	Schistosomiasis mansoni	0.2	0	0	CTD_human
55036	ADM	C0243026	Sepsis	0.29258	1	0	CTD_human
55130	CSF3	C0243026	Sepsis	0.208213	1	0	CTD_human
55135	ANGPT1	C0243026	Sepsis	0.203557	1	0	CTD_human
55172	HMGB1	C0243026	Sepsis	0.214415	2	0	CTD_human
55505	IFNA2	C0243026	Sepsis	0.2	1	0	CTD_human
55612	IFNG	C0243026	Sepsis	0.211602	1	0	CTD_human
55651	CXCR2	C0243026	Sepsis	0.2	1	0	CTD_human
5591	IL10	C0243026	Sepsis	0.341914	1	0	CTD_human
5631	LBP	C0243026	Sepsis	0.208869	1	0	CTD_human
5660	LTA	C0243026	Sepsis	0.228675	1	0	CTD_human
58	MIF	C0243026	Sepsis	0.210829	1	0	CTD_human
5818	MMP9	C0243026	Sepsis	0.283282	1	0	CTD_human
5873	NOS2	C0243026	Sepsis	0.281648	2	0	CTD_human
5903	NOS3	C0243026	Sepsis	0.205913	1	0	CTD_human
5906	MAPK1	C0243026	Sepsis	0.200275	1	0	CTD_human
5908	MAPK3	C0243026	Sepsis	0.2	1	0	CTD_human
6037	PROC	C0243026	Sepsis	0.28514	2	0	CTD_human
6134	TGFB1	C0243026	Sepsis	0.200275	1	0	CTD_human
6239	TLR4	C0243026	Sepsis	0.243156	1	0	CTD_human
6261	TNF	C0243026	Sepsis	0.366297	3	0	CTD_human
6334	CASP3	C0243026	Sepsis	0.200275	1	0	CTD_human
6335	ACE	C0038160	Staphylococcal Infections	0.2	1	0	CTD_human
6337	CXCL8	C0038160	Staphylococcal Infections	0.200275	1	0	CTD_human
6338	ITGB2	C4024862	Recurrent staphylococcal infections	0.2	0	0	HPO
6340	IRAK4	C4024862	Recurrent staphylococcal infections	0.2	0	0	HPO
6389	TLR2	C0038160	Staphylococcal Infections	0.205364	1	0	CTD_human
6392	CD36	C0038160	Staphylococcal Infections	0.2	1	0	CTD_human
641	IFNG	C0040954	Infection by Trichuris trichiura	0.2	1	0	CTD_human
6448	MPO	C0040954	Infection by Trichuris trichiura	0.2	1	0	CTD_human
6519	MTBS2	C1970235	MYCOBACTERIUM TUBERCULOSIS, SUSCEPTIBILITY TO, 2	0.2	0	0	CTD_human
6578	MTBS3	C2752035	MYCOBACTERIUM TUBERCULOSIS, SUSCEPTIBILITY TO, 3	0.2	0	0	CTD_human
6581	CORO1A	C0041296	Tuberculosis	0.201099	1	0	CTD_human
6584	TIRAP	C0041296	Tuberculosis	0.216468	1	0	CTD_human
6597	TIRAP	C1834752	MYCOBACTERIUM TUBERCULOSIS, SUSCEPTIBILITY TO (finding)	0.2	0	0	CTD_human
6598	CISH	C1834752	MYCOBACTERIUM TUBERCULOSIS, SUSCEPTIBILITY TO (finding)	0.2	0	0	CTD_human
6605	CTSZ	C1834752	MYCOBACTERIUM TUBERCULOSIS, SUSCEPTIBILITY TO (finding)	0.2	0	0	CTD_human
6606	F2	C0030524	Paratuberculosis	0.2	1	0	CTD_human
6609	GSN	C0030524	Paratuberculosis	0.2	1	0	CTD_human
6638	CD209	C0041327	Tuberculosis, Pulmonary	0.206239	1	0	CTD_human
6664	CD209	C1834752	MYCOBACTERIUM TUBERCULOSIS, SUSCEPTIBILITY TO (finding)	0.2	0	0	CTD_human
6674	HLA-DQA1	C2936833	Mycobacterium tuberculosis, susceptibility to infection by	0.2	1	0	CTD_human
6786	HP	C0041296	Tuberculosis	0.203557	1	0	CTD_human
6789	SP110	C1834752	MYCOBACTERIUM TUBERCULOSIS, SUSCEPTIBILITY TO (finding)	0.2	0	0	CTD_human
6804	IRGM	C1834752	MYCOBACTERIUM TUBERCULOSIS, SUSCEPTIBILITY TO (finding)	0.2	0	0	CTD_human
6845	IFNG	C1834752	MYCOBACTERIUM TUBERCULOSIS, SUSCEPTIBILITY TO (finding)	0.2	0	0	CTD_human
6890	IFNGR1	C1834752	MYCOBACTERIUM TUBERCULOSIS, SUSCEPTIBILITY TO (finding)	0.2	0	0	CTD_human
6891	IL4	C0041307	Tuberculosis, Bovine	0.2	1	0	CTD_human
6892	MTBS1	C1842762	MYCOBACTERIUM TUBERCULOSIS, SUSCEPTIBILITY TO, 1	0.2	0	0	CTD_human
6899	MC3R	C1834752	MYCOBACTERIUM TUBERCULOSIS, SUSCEPTIBILITY TO (finding)	0.2	0	0	CTD_human
6901	ASAP1	C0041327	Tuberculosis, Pulmonary	0.2	1	0	CTD_human
6905	MTBSX	C1866629	MYCOBACTERIUM TUBERCULOSIS, SUSCEPTIBILITY TO, X-LINKED (finding)	0.2	0	0	CTD_human
7012	CCL2	C0041327	Tuberculosis, Pulmonary	0.216808	2	0	CTD_human
7080	CCL2	C1834752	MYCOBACTERIUM TUBERCULOSIS, SUSCEPTIBILITY TO (finding)	0.2	0	0	CTD_human
713	SLC11A1	C0041296	Tuberculosis	0.502043	1	0	CTD_human;ORPHANET
714	SLC11A1	C1834752	MYCOBACTERIUM TUBERCULOSIS, SUSCEPTIBILITY TO (finding)	0.2	0	0	CTD_human
7148	TF	C0030524	Paratuberculosis	0.2	1	0	CTD_human
7169	C1R	C0030524	Paratuberculosis	0.2	1	0	CTD_human
7170	C3	C0030524	Paratuberculosis	0.2	1	0	CTD_human
7174	AOC3	C0030524	Paratuberculosis	0.2	1	0	CTD_human
7227	HLA-DRB1	C0041466	Typhoid Fever	0.207771	1	0	CTD_human
7290	CCR5	C0043124	West Nile Fever	0.206188	0	0	CTD_human
7297	ADA	C1837066	Recurrent viral infections	0.2	0	0	HPO
7353	ADA	C1844383	Recurrent bacterial infection	0.2	0	0	HPO
7355	ADA	C1844384	Recurrent fungal infections	0.2	0	0	HPO
7372	ADA	C2748958	Increased susceptibility to bacterial infections	0.2	0	0	HPO
7374	ADA	C4020846	Prone to bacterial infection	0.2	0	0	HPO
7390	MKRN3-AS1	C3806482	Recurrent respiratory infections	0.2	0	0	HPO
7403	CCNO	C3806482	Recurrent respiratory infections	0.2	0	0	HPO
7454	TCIRG1	C2242472	Infection of bone	0.2	0	0	HPO
7456	TCIRG1	C3806482	Recurrent respiratory infections	0.2	0	0	HPO
7466	HAX1	C1844383	Recurrent bacterial infection	0.2	0	0	HPO
7681	HAX1	C2748958	Increased susceptibility to bacterial infections	0.2	0	0	HPO
7737	HAX1	C4020846	Prone to bacterial infection	0.2	0	0	HPO
7840	FBLN5	C0035243	Respiratory Tract Infections	0.2	1	0	CTD_human
7852	FBLN5	C0262655	Recurrent urinary tract infection	0.2	0	0	HPO
7910	FBLN5	C3806482	Recurrent respiratory infections	0.2	0	0	HPO
8085	DEAF1	C0239998	Recurrent infections	0.2	0	0	HPO
8214	CEBPE	C0239998	Recurrent infections	0.2	0	0	HPO
8220	SLC35A1	C1844383	Recurrent bacterial infection	0.2	0	0	HPO
8260	SLC35A1	C2748958	Increased susceptibility to bacterial infections	0.2	0	0	HPO
8289	SLC35A1	C4020846	Prone to bacterial infection	0.2	0	0	HPO
84061	SIVA1	C0010246	Coxsackievirus Infections	0.2	1	0	CTD_human
8518	DLL3	C3806482	Recurrent respiratory infections	0.2	0	0	HPO
8546	CLDN16	C0262655	Recurrent urinary tract infection	0.2	0	0	HPO
8547	RAI1	C0743359	ear infection chronic	0.2	0	0	HPO
860	CTSC	C1835686	Recurrent bacterial skin infections	0.2	0	0	HPO
8600	CTSC	C3806482	Recurrent respiratory infections	0.2	0	0	HPO
8701	CFTR	C0748140	Multiple pulmonary infections	0.2	0	0	HPO
8772	CFTR	C0876973	Infectious disease of lung	0.204121	0	0	HPO
8792	CFTR	C1859117	Recurrent pulmonary infections	0.2	0	0	HPO
8900	CFTR	C2169795	Recurrent bronchopulmonary infections	0.2	0	0	HPO
8915	CFTR	C3806482	Recurrent respiratory infections	0.2	0	0	HPO
8924	GJB6	C1835686	Recurrent bacterial skin infections	0.2	0	0	HPO
915	SDCCAG8	C3806482	Recurrent respiratory infections	0.2	0	0	HPO
916	MALT1	C1837066	Recurrent viral infections	0.2	0	0	HPO
917	MALT1	C1844383	Recurrent bacterial infection	0.2	0	0	HPO
9200	MALT1	C2748958	Increased susceptibility to bacterial infections	0.2	0	0	HPO
925	MALT1	C4020846	Prone to bacterial infection	0.2	0	0	HPO
9419	SPINK5	C0239998	Recurrent infections	0.2	0	0	HPO
9517	SPINK5	C3806482	Recurrent respiratory infections	0.2	0	0	HPO
958	SLC7A9	C0262655	Recurrent urinary tract infection	0.2	0	0	HPO
9632	CORO1A	C3806482	Recurrent respiratory infections	0.2	0	0	HPO
9860	LYST	C1835686	Recurrent bacterial skin infections	0.2	0	0	HPO
9897	LYST	C3806482	Recurrent respiratory infections	0.2	0	0	HPO
9990	LYST	C4025196	Recurrent systemic pyogenic infections	0.2	0	0	HPO
9993	CHRM3	C0262655	Recurrent urinary tract infection	0.2	0	0	HPO
	CHRM3	C3806482	Recurrent respiratory infections	0.2	0	0	HPO
	TMC6	C1853193	Recurrent skin infections	0.2	0	0	HPO
	CLCN7	C3806482	Recurrent respiratory infections	0.2	0	0	HPO
	COL2A1	C0748140	Multiple pulmonary infections	0.2	0	0	HPO
	COL2A1	C0876973	Infectious disease of lung	0.2	0	0	HPO
	COL2A1	C1859117	Recurrent pulmonary infections	0.2	0	0	HPO
	COL6A1	C0149725	Lower respiratory tract infection	0.2	0	0	HPO
	COL6A1	C3163798	Recurrent lower respiratory tract infection	0.2	0	0	HPO
	COL6A2	C0149725	Lower respiratory tract infection	0.2	0	0	HPO
	COL6A2	C3163798	Recurrent lower respiratory tract infection	0.2	0	0	HPO
	COL6A3	C0149725	Lower respiratory tract infection	0.2	0	0	HPO
	COL6A3	C3163798	Recurrent lower respiratory tract infection	0.2	0	0	HPO
	COL11A2	C0748140	Multiple pulmonary infections	0.2	0	0	HPO
	COL11A2	C0876973	Infectious disease of lung	0.2	0	0	HPO
	COL11A2	C1859117	Recurrent pulmonary infections	0.2	0	0	HPO
	COL13A1	C0149725	Lower respiratory tract infection	0.2	0	0	HPO
	COL13A1	C3163798	Recurrent lower respiratory tract infection	0.2	0	0	HPO
	COMT	C0743359	ear infection chronic	0.2	0	0	HPO
	CR2	C0743359	ear infection chronic	0.2	0	0	HPO
	CR2	C0748140	Multiple pulmonary infections	0.2	0	0	HPO
	CR2	C0876973	Infectious disease of lung	0.2	0	0	HPO
	CR2	C1844383	Recurrent bacterial infection	0.2	0	0	HPO
	CR2	C1859117	Recurrent pulmonary infections	0.2	0	0	HPO
	CR2	C2748958	Increased susceptibility to bacterial infections	0.2	0	0	HPO
	CR2	C3806482	Recurrent respiratory infections	0.2	0	0	HPO
	CR2	C4020846	Prone to bacterial infection	0.2	0	0	HPO
	CREBBP	C0581381	Recurrent upper respiratory tract infection	0.2	0	0	HPO
	CRP	C3714514	Infection	0.216072	1	0	CTD_human
	CTLA4	C3806482	Recurrent respiratory infections	0.2	0	0	HPO
	CYBA	C0014836	Escherichia coli Infections	0.2	0	0	HPO
	CYBA	C0748140	Multiple pulmonary infections	0.2	0	0	HPO
	CYBA	C0876973	Infectious disease of lung	0.2	0	0	HPO
	CYBA	C1835686	Recurrent bacterial skin infections	0.2	0	0	HPO
	CYBA	C1859117	Recurrent pulmonary infections	0.2	0	0	HPO
	CYBA	C2673462	Recurrent Staphylococcus aureus infections	0.2	0	0	HPO
	CYBA	C3806482	Recurrent respiratory infections	0.2	0	0	HPO
	CYBA	C4021751	Recurrent Klebsiella infections	0.2	0	0	HPO
	CYBA	C4025682	Recurrent Serratia marcescens infections	0.2	0	0	HPO
	CYBB	C0014836	Escherichia coli Infections	0.2	0	0	HPO
	CYBB	C0748140	Multiple pulmonary infections	0.2	0	0	HPO
	CYBB	C0876973	Infectious disease of lung	0.200275	0	0	HPO
	CYBB	C1835686	Recurrent bacterial skin infections	0.2	0	0	HPO
	CYBB	C1859117	Recurrent pulmonary infections	0.2	0	0	HPO
	CYBB	C2673462	Recurrent Staphylococcus aureus infections	0.2	0	0	HPO
	CYBB	C3806482	Recurrent respiratory infections	0.2	0	0	HPO
	CYBB	C4021751	Recurrent Klebsiella infections	0.2	0	0	HPO
	CYBB	C4023438	Recurrent mycobacterial infections	0.2	0	0	HPO
	CYBB	C4025682	Recurrent Serratia marcescens infections	0.2	0	0	HPO
	CFD	C0085396	Neisseriaceae Infections	0.2	1	0	CTD_human
	CFD	C1844383	Recurrent bacterial infection	0.2	0	0	HPO
	CFD	C2748958	Increased susceptibility to bacterial infections	0.2	0	0	HPO
	CFD	C4020846	Prone to bacterial infection	0.2	0	0	HPO
	DHCR7	C0239998	Recurrent infections	0.2	0	0	HPO
	DKC1	C3806482	Recurrent respiratory infections	0.2	0	0	HPO
	AGA	C3806482	Recurrent respiratory infections	0.2	0	0	HPO
	DNAH5	C3806482	Recurrent respiratory infections	0.2	0	0	HPO
	DNMT1	C2242472	Infection of bone	0.2	0	0	HPO
	DNMT3B	C3806482	Recurrent respiratory infections	0.2	0	0	HPO
	DSG1	C1853193	Recurrent skin infections	0.2	0	0	HPO
	DSG1	C3806482	Recurrent respiratory infections	0.2	0	0	HPO
	SLC26A2	C3806482	Recurrent respiratory infections	0.2	0	0	HPO
	ECM1	C3806482	Recurrent respiratory infections	0.2	0	0	HPO
	EGFR	C0748140	Multiple pulmonary infections	0.2	0	0	HPO
	EGFR	C0876973	Infectious disease of lung	0.2	0	0	HPO
	EGFR	C1859117	Recurrent pulmonary infections	0.2	0	0	HPO
	ELANE	C1844383	Recurrent bacterial infection	0.2	0	0	HPO
	ELANE	C1853193	Recurrent skin infections	0.2	0	0	HPO
	ELANE	C2748958	Increased susceptibility to bacterial infections	0.2	0	0	HPO
	ELANE	C4020846	Prone to bacterial infection	0.2	0	0	HPO
	ELN	C0262655	Recurrent urinary tract infection	0.2	0	0	HPO
	ELN	C0743359	ear infection chronic	0.2	0	0	HPO
	PDE12	C0206617	Cardiovirus Infections	0.2	1	0	CTD_human
	EP300	C0581381	Recurrent upper respiratory tract infection	0.2	0	0	HPO
	AK2	C0743359	ear infection chronic	0.2	0	0	HPO
	AK2	C3806482	Recurrent respiratory infections	0.2	0	0	HPO
	ERCC2	C0239998	Recurrent infections	0.2	0	0	HPO
	FCGR3A	C3806482	Recurrent respiratory infections	0.2	0	0	HPO
	FGFR3	C0743359	ear infection chronic	0.2	0	0	HPO
	FGFR2	C0743359	ear infection chronic	0.2	0	0	HPO
	CLCA4	C3806482	Recurrent respiratory infections	0.2	0	0	HPO
	FLI1	C3806482	Recurrent respiratory infections	0.2	0	0	HPO
	FLII	C0743359	ear infection chronic	0.2	0	0	HPO
	FLNA	C3806482	Recurrent respiratory infections	0.2	0	0	HPO
	FMO3	C0748140	Multiple pulmonary infections	0.2	0	0	HPO
	FMO3	C0876973	Infectious disease of lung	0.2	0	0	HPO
	FMO3	C1859117	Recurrent pulmonary infections	0.2	0	0	HPO
	FMR1	C0743359	ear infection chronic	0.2	0	0	HPO
	ADNP	C0239998	Recurrent infections	0.2	0	0	HPO
	TGDS	C0743359	ear infection chronic	0.2	0	0	HPO
	TNFRSF13B	C0743359	ear infection chronic	0.2	0	0	HPO
	TNFRSF13B	C0748140	Multiple pulmonary infections	0.2	0	0	HPO
	TNFRSF13B	C0876973	Infectious disease of lung	0.2	0	0	HPO
	TNFRSF13B	C1844383	Recurrent bacterial infection	0.2	0	0	HPO
	TNFRSF13B	C1846546	Recurrent sinopulmonary infections	0.2	0	0	HPO
	TNFRSF13B	C1854495	Recurrent gastrointestinal infections	0.2	0	0	HPO
	TNFRSF13B	C1859117	Recurrent pulmonary infections	0.2	0	0	HPO
	TNFRSF13B	C2748958	Increased susceptibility to bacterial infections	0.2	0	0	HPO
	TNFRSF13B	C4020846	Prone to bacterial infection	0.2	0	0	HPO
	TNFRSF13B	C4082764	Gastrointestinal infection	0.200275	0	0	HPO
	ORC6	C0748140	Multiple pulmonary infections	0.2	0	0	HPO
	ORC6	C0876973	Infectious disease of lung	0.2	0	0	HPO
	ORC6	C1859117	Recurrent pulmonary infections	0.2	0	0	HPO
	LRRC6	C3806482	Recurrent respiratory infections	0.2	0	0	HPO
	NPAP1	C3806482	Recurrent respiratory infections	0.2	0	0	HPO
	ALPL	C3806482	Recurrent respiratory infections	0.2	0	0	HPO
	FUCA1	C3806482	Recurrent respiratory infections	0.2	0	0	HPO
	SLC37A4	C1844383	Recurrent bacterial infection	0.2	0	0	HPO
	SLC37A4	C2748958	Increased susceptibility to bacterial infections	0.2	0	0	HPO
	SLC37A4	C4020846	Prone to bacterial infection	0.2	0	0	HPO
	GAA	C3806482	Recurrent respiratory infections	0.2	0	0	HPO
	RAB3GAP2	C3806482	Recurrent respiratory infections	0.2	0	0	HPO
	COG4	C3806482	Recurrent respiratory infections	0.2	0	0	HPO
	GALNS	C0581381	Recurrent upper respiratory tract infection	0.2	0	0	HPO
	ATL3	C2242472	Infection of bone	0.2	0	0	HPO
	SIN3A	C0239998	Recurrent infections	0.2	0	0	HPO
	ABCA12	C3806482	Recurrent respiratory infections	0.2	0	0	HPO
	PTPN22	C3806482	Recurrent respiratory infections	0.2	0	0	HPO
	GAS8	C3806482	Recurrent respiratory infections	0.2	0	0	HPO
	GATA1	C1853193	Recurrent skin infections	0.2	0	0	HPO
	GATA2	C1737260	Recurrent mycobacterium avium complex infections	0.2	0	0	HPO
	GATA2	C1837066	Recurrent viral infections	0.2	0	0	HPO
	GATA2	C1844384	Recurrent fungal infections	0.2	0	0	HPO
	TINF2	C3806482	Recurrent respiratory infections	0.2	0	0	HPO
	GBA	C3806482	Recurrent respiratory infections	0.2	0	0	HPO
	TBL2	C0743359	ear infection chronic	0.2	0	0	HPO
	DNAI1	C0743359	ear infection chronic	0.2	0	0	HPO
	DNAI1	C3806482	Recurrent respiratory infections	0.2	0	0	HPO
	GJB2	C1835686	Recurrent bacterial skin infections	0.2	0	0	HPO
	GLB1	C0581381	Recurrent upper respiratory tract infection	0.2	0	0	HPO
	GNS	C0581381	Recurrent upper respiratory tract infection	0.2	0	0	HPO
	GP1BB	C0743359	ear infection chronic	0.2	0	0	HPO
	TRAC	C0239998	Recurrent infections	0.2	0	0	HPO
	CCDC22	C3806482	Recurrent respiratory infections	0.2	0	0	HPO
	LAMTOR2	C2169795	Recurrent bronchopulmonary infections	0.2	0	0	HPO
	FLVCR1	C0262655	Recurrent urinary tract infection	0.2	0	0	HPO
	GTF2I	C0743359	ear infection chronic	0.2	0	0	HPO
	BLNK	C0743359	ear infection chronic	0.2	0	0	HPO
	BLNK	C0748140	Multiple pulmonary infections	0.2	0	0	HPO
	BLNK	C0876973	Infectious disease of lung	0.2	0	0	HPO
	BLNK	C1844383	Recurrent bacterial infection	0.2	0	0	HPO
	BLNK	C1853193	Recurrent skin infections	0.2	0	0	HPO
	BLNK	C1859117	Recurrent pulmonary infections	0.2	0	0	HPO
	BLNK	C2242472	Infection of bone	0.2	0	0	HPO
	BLNK	C2748958	Increased susceptibility to bacterial infections	0.2	0	0	HPO
	BLNK	C3806482	Recurrent respiratory infections	0.2	0	0	HPO
	BLNK	C4020846	Prone to bacterial infection	0.2	0	0	HPO
	ICOS	C0743359	ear infection chronic	0.2	0	0	HPO
	ICOS	C0748140	Multiple pulmonary infections	0.2	0	0	HPO
	ICOS	C0876973	Infectious disease of lung	0.2	0	0	HPO
	ICOS	C1844383	Recurrent bacterial infection	0.2	0	0	HPO
	ICOS	C1859117	Recurrent pulmonary infections	0.2	0	0	HPO
	ICOS	C2748958	Increased susceptibility to bacterial infections	0.2	0	0	HPO
	ICOS	C4020846	Prone to bacterial infection	0.2	0	0	HPO
	SNX10	C3806482	Recurrent respiratory infections	0.2	0	0	HPO
	GUSB	C3806482	Recurrent respiratory infections	0.2	0	0	HPO
	ALG6	C1864179	Elevated serum transaminases during infections	0.2	0	0	HPO
	EFEMP2	C0262655	Recurrent urinary tract infection	0.2	0	0	HPO
	HBB	C0239998	Recurrent infections	0.2	0	0	HPO
	HBB	C2242472	Infection of bone	0.2	0	0	HPO
	HCVS	C0010078	Coronaviridae Infections	0.2	0	0	CTD_human
	HELLS	C3806482	Recurrent respiratory infections	0.2	0	0	HPO
	CFH	C1844383	Recurrent bacterial infection	0.2	0	0	HPO
	CFH	C2748958	Increased susceptibility to bacterial infections	0.2	0	0	HPO
	CFH	C4020846	Prone to bacterial infection	0.2	0	0	HPO
	HGF	C0949804	Polyomavirus Infections	0.2	1	0	CTD_human
	MNX1	C0262655	Recurrent urinary tract infection	0.2	0	0	HPO
	HLA-DPB1	C3806482	Recurrent respiratory infections	0.2	0	0	HPO
	HLA-DQB1	C0239998	Recurrent infections	0.2	0	0	HPO
	HLA-DRB1	C0239998	Recurrent infections	0.2	0	0	HPO
	HOXA13	C0262655	Recurrent urinary tract infection	0.2	0	0	HPO
	HPGD	C2242472	Infection of bone	0.2	0	0	HPO
	ICAM1	C1855456	PLASMODIUM FALCIPARUM BLOOD INFECTION LEVEL	0.2	0	0	CTD_human
	IRF8	C0239998	Recurrent infections	0.2	0	0	HPO
	IDUA	C3806482	Recurrent respiratory infections	0.2	0	0	HPO
	CFI	C0262655	Recurrent urinary tract infection	0.2	0	0	HPO
	CFI	C1853193	Recurrent skin infections	0.2	0	0	HPO
	IFNA2	C0206608	Flavivirus Infections	0.2	1	0	CTD_human
	IFNA2	C0949804	Polyomavirus Infections	0.2	1	0	CTD_human
	IFNG	C0003869	Arthritis, Infectious	0.2	1	0	CTD_human
	IFNGR1	C0026919	Mycobacterium Infections, Nontuberculous	0.2	0	0	CTD_human
	IFNGR1	C4023438	Recurrent mycobacterial infections	0.2	0	0	HPO
	IFNGR2	C0026919	Mycobacterium Infections, Nontuberculous	0.2	0	0	CTD_human
	IFNGR2	C4023438	Recurrent mycobacterial infections	0.2	0	0	HPO
	IGHM	C0743359	ear infection chronic	0.2	0	0	HPO
	IGHM	C0748140	Multiple pulmonary infections	0.2	0	0	HPO
	IGHM	C0876973	Infectious disease of lung	0.2	0	0	HPO
	IGHM	C1844383	Recurrent bacterial infection	0.2	0	0	HPO
	IGHM	C1853193	Recurrent skin infections	0.2	0	0	HPO
	IGHM	C1859117	Recurrent pulmonary infections	0.2	0	0	HPO
	IGHM	C2242472	Infection of bone	0.2	0	0	HPO
	IGHM	C2748958	Increased susceptibility to bacterial infections	0.2	0	0	HPO
	IGHM	C3806482	Recurrent respiratory infections	0.2	0	0	HPO
	IGHM	C4020846	Prone to bacterial infection	0.2	0	0	HPO
	IGHM	C4025681	Recurrent enteroviral infections	0.2	0	0	HPO
	IGLL1	C0743359	ear infection chronic	0.2	0	0	HPO
	IGLL1	C0748140	Multiple pulmonary infections	0.2	0	0	HPO
	IGLL1	C0876973	Infectious disease of lung	0.2	0	0	HPO
	IGLL1	C1844383	Recurrent bacterial infection	0.2	0	0	HPO
	IGLL1	C1853193	Recurrent skin infections	0.2	0	0	HPO
	IGLL1	C1859117	Recurrent pulmonary infections	0.2	0	0	HPO
	IGLL1	C2242472	Infection of bone	0.2	0	0	HPO
	IGLL1	C2748958	Increased susceptibility to bacterial infections	0.2	0	0	HPO
	IGLL1	C3806482	Recurrent respiratory infections	0.2	0	0	HPO
	IGLL1	C4020846	Prone to bacterial infection	0.2	0	0	HPO
	IKBKB	C0035243	Respiratory Tract Infections	0.2	0	0	HPO
	IL1RN	C2242472	Infection of bone	0.2	0	0	HPO
	IL2RA	C1837066	Recurrent viral infections	0.2	0	0	HPO
	IL2RA	C1844383	Recurrent bacterial infection	0.2	0	0	HPO
	IL2RA	C1844384	Recurrent fungal infections	0.2	0	0	HPO
	IL2RA	C2748958	Increased susceptibility to bacterial infections	0.2	0	0	HPO
	IL2RA	C3806482	Recurrent respiratory infections	0.2	0	0	HPO
	IL2RA	C4020846	Prone to bacterial infection	0.2	0	0	HPO
	IL2RG	C1844384	Recurrent fungal infections	0.2	0	0	HPO
	IL7R	C1832323	Failure to thrive secondary to recurrent infections	0.2	0	0	HPO
	IL7R	C1832324	Frequent opportunistic infections	0.2	0	0	HPO
	CXCL8	C0015404	Eye Infections, Bacterial	0.2	1	0	CTD_human
	IL12B	C0026919	Mycobacterium Infections, Nontuberculous	0.2	0	0	CTD_human
	IL12RB1	C0026919	Mycobacterium Infections, Nontuberculous	0.202407	0	0	CTD_human
	IL12RB1	C4023438	Recurrent mycobacterial infections	0.2	0	0	HPO
	IL15	C0949804	Polyomavirus Infections	0.2	1	0	CTD_human
	IL18	C0949804	Polyomavirus Infections	0.2	1	0	CTD_human
	INPPL1	C3806482	Recurrent respiratory infections	0.2	0	0	HPO
	INSR	C0239998	Recurrent infections	0.2	0	0	HPO
	INSR	C3806482	Recurrent respiratory infections	0.2	0	0	HPO
	IPW	C3806482	Recurrent respiratory infections	0.2	0	0	HPO
	ITGA6	C1853193	Recurrent skin infections	0.2	0	0	HPO
	ISL1	C0262655	Recurrent urinary tract infection	0.2	0	0	HPO
	ITGA7	C3806482	Recurrent respiratory infections	0.2	0	0	HPO
	ITGB2	C4025198	Recurrent gram-negative bacterial infections	0.2	0	0	HPO
	ITGB4	C1853193	Recurrent skin infections	0.2	0	0	HPO
	ITK	C0239998	Recurrent infections	0.2	0	0	HPO
	JAK3	C0581381	Recurrent upper respiratory tract infection	0.2	0	0	HPO
	KCNJ6	C0748140	Multiple pulmonary infections	0.2	0	0	HPO
	KCNJ6	C0876973	Infectious disease of lung	0.2	0	0	HPO
	KCNJ6	C1859117	Recurrent pulmonary infections	0.2	0	0	HPO
	KRT1	C1853193	Recurrent skin infections	0.2	0	0	HPO
	KRT5	C1853193	Recurrent skin infections	0.2	0	0	HPO
	KRT14	C1853193	Recurrent skin infections	0.2	0	0	HPO
	LAMA2	C0149725	Lower respiratory tract infection	0.2	0	0	HPO
	LAMA2	C3163798	Recurrent lower respiratory tract infection	0.2	0	0	HPO
	LCK	C3806482	Recurrent respiratory infections	0.2	0	0	HPO
	LEP	C0581381	Recurrent upper respiratory tract infection	0.2	0	0	HPO
	LEP	C0748140	Multiple pulmonary infections	0.2	0	0	HPO
	LEP	C0876973	Infectious disease of lung	0.2	0	0	HPO
	LEP	C1859117	Recurrent pulmonary infections	0.2	0	0	HPO
	LEPR	C0035243	Respiratory Tract Infections	0.2	1	0	CTD_human
	LEPR	C0581381	Recurrent upper respiratory tract infection	0.2	0	0	HPO
	LIG4	C0239998	Recurrent infections	0.2	0	0	HPO
	LIMK1	C0743359	ear infection chronic	0.2	0	0	HPO
	ARSB	C0581381	Recurrent upper respiratory tract infection	0.2	0	0	HPO
	MAN2B1	C1844383	Recurrent bacterial infection	0.2	0	0	HPO
	MAN2B1	C2748958	Increased susceptibility to bacterial infections	0.2	0	0	HPO
	MAN2B1	C4020846	Prone to bacterial infection	0.2	0	0	HPO
	MANBA	C0239998	Recurrent infections	0.2	0	0	HPO
	MANBA	C3806482	Recurrent respiratory infections	0.2	0	0	HPO
	MBL2	C3714514	Infection	0.252377	1	0	CTD_human
	MC2R	C0239998	Recurrent infections	0.2	0	0	HPO
	MCM4	C1837066	Recurrent viral infections	0.2	0	0	HPO
	MCM4	C3806482	Recurrent respiratory infections	0.2	0	0	HPO
	MECP2	C3806482	Recurrent respiratory infections	0.2	0	0	HPO
	ARVCF	C0743359	ear infection chronic	0.2	0	0	HPO
	CIITA	C0149725	Lower respiratory tract infection	0.2	0	0	HPO
	CIITA	C0262655	Recurrent urinary tract infection	0.2	0	0	HPO
	CIITA	C0581381	Recurrent upper respiratory tract infection	0.2	0	0	HPO
	CIITA	C1837066	Recurrent viral infections	0.2	0	0	HPO
	CIITA	C1844383	Recurrent bacterial infection	0.2	0	0	HPO
	CIITA	C1844384	Recurrent fungal infections	0.2	0	0	HPO
	CIITA	C2748958	Increased susceptibility to bacterial infections	0.2	0	0	HPO
	CIITA	C3163798	Recurrent lower respiratory tract infection	0.2	0	0	HPO
	CIITA	C4020846	Prone to bacterial infection	0.2	0	0	HPO
	CIITA	C4025202	Recurrent protozoan infections	0.2	0	0	HPO
	ASAH1	C3806482	Recurrent respiratory infections	0.2	0	0	HPO
	MYD88	C1835686	Recurrent bacterial skin infections	0.2	0	0	HPO
	MYL2	C3806482	Recurrent respiratory infections	0.2	0	0	HPO
	NAGLU	C0581381	Recurrent upper respiratory tract infection	0.2	0	0	HPO
	NBN	C0262655	Recurrent urinary tract infection	0.2	0	0	HPO
	NBN	C0748140	Multiple pulmonary infections	0.2	0	0	HPO
	NBN	C0876973	Infectious disease of lung	0.2	0	0	HPO
	NBN	C1846546	Recurrent sinopulmonary infections	0.2	0	0	HPO
	NBN	C1854495	Recurrent gastrointestinal infections	0.2	0	0	HPO
	NBN	C1859117	Recurrent pulmonary infections	0.2	0	0	HPO
	NBN	C4082764	Gastrointestinal infection	0.2	0	0	HPO
	NCF2	C0014836	Escherichia coli Infections	0.2	0	0	HPO
	NCF2	C0748140	Multiple pulmonary infections	0.2	0	0	HPO
	NCF2	C0876973	Infectious disease of lung	0.200275	0	0	HPO
	NCF2	C1835686	Recurrent bacterial skin infections	0.2	0	0	HPO
	NCF2	C1859117	Recurrent pulmonary infections	0.2	0	0	HPO
	NCF2	C2673462	Recurrent Staphylococcus aureus infections	0.2	0	0	HPO
	NCF2	C3806482	Recurrent respiratory infections	0.2	0	0	HPO
	NCF2	C4021751	Recurrent Klebsiella infections	0.2	0	0	HPO
	NCF2	C4025682	Recurrent Serratia marcescens infections	0.2	0	0	HPO
	NCF4	C3806482	Recurrent respiratory infections	0.2	0	0	HPO
	NDN	C3806482	Recurrent respiratory infections	0.2	0	0	HPO
	ATM	C3806482	Recurrent respiratory infections	0.2	0	0	HPO
	NFKB1	C0743359	ear infection chronic	0.2	0	0	HPO
	NFKB1	C1846546	Recurrent sinopulmonary infections	0.2	0	0	HPO
	NFKB1	C1853193	Recurrent skin infections	0.2	0	0	HPO
	NFKB2	C0743359	ear infection chronic	0.2	0	0	HPO
	NFKB2	C0748140	Multiple pulmonary infections	0.2	0	0	HPO
	NFKB2	C0876973	Infectious disease of lung	0.2	0	0	HPO
	NFKB2	C1859117	Recurrent pulmonary infections	0.2	0	0	HPO
	NFKB2	C3806482	Recurrent respiratory infections	0.2	0	0	HPO
	NFKBIA	C1854495	Recurrent gastrointestinal infections	0.2	0	0	HPO
	NFKBIA	C3806482	Recurrent respiratory infections	0.2	0	0	HPO
	NFKBIA	C4082764	Gastrointestinal infection	0.2	0	0	HPO
	NOS2	C0042029	Urinary tract infection	0.2	1	0	CTD_human
	NOS2	C1855456	PLASMODIUM FALCIPARUM BLOOD INFECTION LEVEL	0.2	0	0	CTD_human
	PNP	C0149725	Lower respiratory tract infection	0.2	0	0	HPO
	PNP	C0262655	Recurrent urinary tract infection	0.2	0	0	HPO
	PNP	C0581381	Recurrent upper respiratory tract infection	0.2	0	0	HPO
	PNP	C1832324	Frequent opportunistic infections	0.2	0	0	HPO
	PNP	C1837066	Recurrent viral infections	0.2	0	0	HPO
	PNP	C1844383	Recurrent bacterial infection	0.2	0	0	HPO
	PNP	C2748958	Increased susceptibility to bacterial infections	0.2	0	0	HPO
	PNP	C3163798	Recurrent lower respiratory tract infection	0.2	0	0	HPO
	PNP	C4020846	Prone to bacterial infection	0.2	0	0	HPO
	NPHS1	C0239998	Recurrent infections	0.2	0	0	HPO
	NTRK1	C2242472	Infection of bone	0.2	0	0	HPO
	ROR2	C0743359	ear infection chronic	0.2	0	0	HPO
	DDR2	C0748140	Multiple pulmonary infections	0.2	0	0	HPO
	DDR2	C0876973	Infectious disease of lung	0.2	0	0	HPO
	DDR2	C1859117	Recurrent pulmonary infections	0.2	0	0	HPO
	SMARCAL1	C0239998	Recurrent infections	0.2	0	0	HPO
	PARN	C3806482	Recurrent respiratory infections	0.2	0	0	HPO
	MLXIPL	C0262655	Recurrent urinary tract infection	0.2	0	0	HPO
	SBDS	C0239998	Recurrent infections	0.2	0	0	HPO
	IER3IP1	C3806482	Recurrent respiratory infections	0.2	0	0	HPO
	DCTN4	C0033817	Pseudomonas Infections	0.2	1	0	CTD_human
	DCTN4	C3806482	Recurrent respiratory infections	0.2	0	0	HPO
	NME8	C3806482	Recurrent respiratory infections	0.2	0	0	HPO
	ZMYND10	C3806482	Recurrent respiratory infections	0.2	0	0	HPO
	RTEL1	C3806482	Recurrent respiratory infections	0.2	0	0	HPO
	PEPD	C0748140	Multiple pulmonary infections	0.2	0	0	HPO
	PEPD	C0876973	Infectious disease of lung	0.2	0	0	HPO
	PEPD	C1859117	Recurrent pulmonary infections	0.2	0	0	HPO
	PEPD	C3714514	Infection	0.2	1	0	CTD_human
	PEPD	C3806482	Recurrent respiratory infections	0.2	0	0	HPO
	PEX13	C0035243	Respiratory Tract Infections	0.2	0	0	HPO
	PGM3	C3806482	Recurrent respiratory infections	0.2	0	0	HPO
	ABCB1	C0014836	Escherichia coli Infections	0.2	1	0	CTD_human
	PIK3CD	C1846546	Recurrent sinopulmonary infections	0.2	0	0	HPO
	PIK3R1	C0743359	ear infection chronic	0.2	0	0	HPO
	PIK3R1	C1844383	Recurrent bacterial infection	0.2	0	0	HPO
	PIK3R1	C1853193	Recurrent skin infections	0.2	0	0	HPO
	PIK3R1	C2242472	Infection of bone	0.2	0	0	HPO
	PIK3R1	C2748958	Increased susceptibility to bacterial infections	0.2	0	0	HPO
	PIK3R1	C3806482	Recurrent respiratory infections	0.2	0	0	HPO
	PIK3R1	C4020846	Prone to bacterial infection	0.2	0	0	HPO
	PLCG2	C0239998	Recurrent infections	0.2	0	0	HPO
	SM2	C1858709	HEPATIC FIBROSIS, SEVERE, SUSCEPTIBILITY TO, DUE TO SCHISTOSOMA MANSONI INFECTION	0.2	0	0	CTD_human
	PLD2	C0029342	Orthomyxoviridae Infections	0.2	1	0	CTD_human
	PLG	C0581381	Recurrent upper respiratory tract infection	0.2	0	0	HPO
	PLG	C0748140	Multiple pulmonary infections	0.2	0	0	HPO
	PLG	C0876973	Infectious disease of lung	0.2	0	0	HPO
	PLG	C1859117	Recurrent pulmonary infections	0.2	0	0	HPO
	PLOD1	C0748140	Multiple pulmonary infections	0.2	0	0	HPO
	PLOD1	C0876973	Infectious disease of lung	0.2	0	0	HPO
	PLOD1	C1859117	Recurrent pulmonary infections	0.2	0	0	HPO
	ACP5	C3806482	Recurrent respiratory infections	0.2	0	0	HPO
	POLA1	C0748140	Multiple pulmonary infections	0.2	0	0	HPO
	POLA1	C0876973	Infectious disease of lung	0.2	0	0	HPO
	POLA1	C1854495	Recurrent gastrointestinal infections	0.2	0	0	HPO
	POLA1	C1859117	Recurrent pulmonary infections	0.2	0	0	HPO
	POLA1	C4082764	Gastrointestinal infection	0.2	0	0	HPO
	POLE	C3806482	Recurrent respiratory infections	0.2	0	0	HPO
	POMC	C0042029	Urinary tract infection	0.2	1	0	CTD_human
	POMC	C3714514	Infection	0.20514	2	0	CTD_human
	FAM134B	C2242472	Infection of bone	0.2	0	0	HPO
	DGCR8	C0239998	Recurrent infections	0.2	0	0	HPO
	MAGEL2	C3806482	Recurrent respiratory infections	0.2	0	0	HPO
	KIF1A	C3806482	Recurrent respiratory infections	0.2	0	0	HPO
	HYDIN	C3806482	Recurrent respiratory infections	0.2	0	0	HPO
	SAMD9	C3714514	Infection	0.2	1	0	CTD_human
	NSUN2	C0239998	Recurrent infections	0.2	0	0	HPO
	DNAAF5	C3806482	Recurrent respiratory infections	0.2	0	0	HPO
	CCDC40	C3806482	Recurrent respiratory infections	0.2	0	0	HPO
	ARMC4	C3806482	Recurrent respiratory infections	0.2	0	0	HPO
	WRAP53	C3806482	Recurrent respiratory infections	0.2	0	0	HPO
	DNAAF2	C0743359	ear infection chronic	0.2	0	0	HPO
	DNAAF2	C3806482	Recurrent respiratory infections	0.2	0	0	HPO
	NOP10	C3806482	Recurrent respiratory infections	0.2	0	0	HPO
	FERMT1	C1853193	Recurrent skin infections	0.2	0	0	HPO
	NHP2	C3806482	Recurrent respiratory infections	0.2	0	0	HPO
	PRKCD	C0239998	Recurrent infections	0.2	0	0	HPO
	PRKCD	C0743359	ear infection chronic	0.2	0	0	HPO
	PRKDC	C0149725	Lower respiratory tract infection	0.2	0	0	HPO
	PRKDC	C3163798	Recurrent lower respiratory tract infection	0.2	0	0	HPO
	PRPS1	C0239998	Recurrent infections	0.2	0	0	HPO
	PRPS1	C0581381	Recurrent upper respiratory tract infection	0.2	0	0	HPO
	PRTN3	C3806482	Recurrent respiratory infections	0.2	0	0	HPO
	PSAP	C3806482	Recurrent respiratory infections	0.2	0	0	HPO
	PTPRC	C1832323	Failure to thrive secondary to recurrent infections	0.2	0	0	HPO
	PTPRC	C1832324	Frequent opportunistic infections	0.2	0	0	HPO
	ACTA1	C3806482	Recurrent respiratory infections	0.2	0	0	HPO
	NECTIN1	C0019372	Herpesviridae Infections	0.2	1	0	CTD_human
	NECTIN1	C3806482	Recurrent respiratory infections	0.2	0	0	HPO
	RAB27A	C1844383	Recurrent bacterial infection	0.2	0	0	HPO
	RAB27A	C2748958	Increased susceptibility to bacterial infections	0.2	0	0	HPO
	RAB27A	C4020846	Prone to bacterial infection	0.2	0	0	HPO
	RAG1	C1832323	Failure to thrive secondary to recurrent infections	0.2	0	0	HPO
	RAG1	C1832324	Frequent opportunistic infections	0.2	0	0	HPO
	RAG1	C1837066	Recurrent viral infections	0.2	0	0	HPO
	RAG1	C1844383	Recurrent bacterial infection	0.2	0	0	HPO
	RAG1	C1844384	Recurrent fungal infections	0.2	0	0	HPO
	RAG1	C2748958	Increased susceptibility to bacterial infections	0.2	0	0	HPO
	RAG1	C3806482	Recurrent respiratory infections	0.2	0	0	HPO
	RAG1	C4020846	Prone to bacterial infection	0.2	0	0	HPO
	RAG2	C1832323	Failure to thrive secondary to recurrent infections	0.2	0	0	HPO
	RAG2	C1832324	Frequent opportunistic infections	0.2	0	0	HPO
	RAG2	C1837066	Recurrent viral infections	0.2	0	0	HPO
	RAG2	C1844383	Recurrent bacterial infection	0.2	0	0	HPO
	RAG2	C1844384	Recurrent fungal infections	0.2	0	0	HPO
	RAG2	C2748958	Increased susceptibility to bacterial infections	0.2	0	0	HPO
	RAG2	C3806482	Recurrent respiratory infections	0.2	0	0	HPO
	RAG2	C4020846	Prone to bacterial infection	0.2	0	0	HPO
	RANBP2	C2675556	ENCEPHALOPATHY, ACUTE, INFECTION-INDUCED, SUSCEPTIBILITY TO, 3	0.6	1	3	CTD_human;ORPHANET;UNIPROT
	RAP1A	C0239998	Recurrent infections	0.2	0	0	HPO
	RAP1B	C0239998	Recurrent infections	0.2	0	0	HPO
	RFC2	C0743359	ear infection chronic	0.2	0	0	HPO
	RFX5	C0149725	Lower respiratory tract infection	0.2	0	0	HPO
	RFX5	C0262655	Recurrent urinary tract infection	0.2	0	0	HPO
	RFX5	C0581381	Recurrent upper respiratory tract infection	0.2	0	0	HPO
	RFX5	C1837066	Recurrent viral infections	0.2	0	0	HPO
	RFX5	C1844383	Recurrent bacterial infection	0.2	0	0	HPO
	RFX5	C1844384	Recurrent fungal infections	0.2	0	0	HPO
	RFX5	C2748958	Increased susceptibility to bacterial infections	0.2	0	0	HPO
	RFX5	C3163798	Recurrent lower respiratory tract infection	0.2	0	0	HPO
	RFX5	C4020846	Prone to bacterial infection	0.2	0	0	HPO
	RFX5	C4025202	Recurrent protozoan infections	0.2	0	0	HPO
	RFXAP	C0149725	Lower respiratory tract infection	0.2	0	0	HPO
	RFXAP	C0262655	Recurrent urinary tract infection	0.2	0	0	HPO
	RFXAP	C0581381	Recurrent upper respiratory tract infection	0.2	0	0	HPO
	RFXAP	C1837066	Recurrent viral infections	0.2	0	0	HPO
	RFXAP	C1844383	Recurrent bacterial infection	0.2	0	0	HPO
	RFXAP	C1844384	Recurrent fungal infections	0.2	0	0	HPO
	RFXAP	C2748958	Increased susceptibility to bacterial infections	0.2	0	0	HPO
	RFXAP	C3163798	Recurrent lower respiratory tract infection	0.2	0	0	HPO
	RFXAP	C4020846	Prone to bacterial infection	0.2	0	0	HPO
	RFXAP	C4025202	Recurrent protozoan infections	0.2	0	0	HPO
	RNASE3	C0085423	Gram-Negative Bacterial Infections	0.2	1	0	CTD_human
	RNASE3	C0085426	Gram-Positive Bacterial Infections	0.2	1	0	CTD_human
	RPGR	C0035243	Respiratory Tract Infections	0.200275	1	0	CTD_human
	RPGR	C2749137	Retinitis Pigmentosa, X-Linked, And Sinorespiratory Infections, With Or Without Deafness	0.6	2	1	CTD_human;ORPHANET;UNIPROT
	RPGR	C3806482	Recurrent respiratory infections	0.2	0	0	HPO
	RPL10	C0239998	Recurrent infections	0.2	0	0	HPO
	RREB1	C0743359	ear infection chronic	0.2	0	0	HPO
	RYR1	C3806482	Recurrent respiratory infections	0.2	0	0	HPO
	SCN8A	C0019372	Herpesviridae Infections	0.2	1	0	CTD_human
	SCN9A	C0019372	Herpesviridae Infections	0.2	1	0	CTD_human
	SCNN1A	C3806482	Recurrent respiratory infections	0.2	0	0	HPO
	SCNN1B	C3806482	Recurrent respiratory infections	0.2	0	0	HPO
	SCNN1G	C3806482	Recurrent respiratory infections	0.2	0	0	HPO
	CCL4	C0949804	Polyomavirus Infections	0.2	1	0	CTD_human
	CCL11	C0949804	Polyomavirus Infections	0.2	1	0	CTD_human
	SDHA	C4025278	Stress/infection-induced lactic acidosis	0.2	0	0	HPO
	SDHD	C4025278	Stress/infection-induced lactic acidosis	0.2	0	0	HPO
	BLM	C3806482	Recurrent respiratory infections	0.2	0	0	HPO
	SFTPC	C3806482	Recurrent respiratory infections	0.2	0	0	HPO
	SGSH	C0581381	Recurrent upper respiratory tract infection	0.2	0	0	HPO
	SLC3A1	C0262655	Recurrent urinary tract infection	0.2	0	0	HPO
	SLCO2A1	C2242472	Infection of bone	0.2	0	0	HPO
	SLC22A3	C0010246	Coxsackievirus Infections	0.2	1	0	CTD_human
	SLC22A4	C0010246	Coxsackievirus Infections	0.2	1	0	CTD_human
	SLC22A5	C0010246	Coxsackievirus Infections	0.2	1	0	CTD_human
	SMARCA4	C3806482	Recurrent respiratory infections	0.2	0	0	HPO
	SMARCB1	C3806482	Recurrent respiratory infections	0.2	0	0	HPO
	SMARCE1	C3806482	Recurrent respiratory infections	0.2	0	0	HPO
	SMN1	C3806482	Recurrent respiratory infections	0.2	0	0	HPO
	SMPD1	C3806482	Recurrent respiratory infections	0.2	0	0	HPO
	SNRPN	C3806482	Recurrent respiratory infections	0.2	0	0	HPO
	SOX11	C3806482	Recurrent respiratory infections	0.2	0	0	HPO
	SPAG1	C3806482	Recurrent respiratory infections	0.2	0	0	HPO
	STAT1	C0026918	Mycobacterium Infections	0.202747	1	0	CTD_human
	STAT1	C0026919	Mycobacterium Infections, Nontuberculous	0.2	0	0	CTD_human
	STAT1	C0581381	Recurrent upper respiratory tract infection	0.2	0	0	HPO
	STAT1	C3806482	Recurrent respiratory infections	0.2	0	0	HPO
	STAT1	C4023438	Recurrent mycobacterial infections	0.2	0	0	HPO
	STAT3	C0743359	ear infection chronic	0.2	0	0	HPO
	STAT3	C1844384	Recurrent fungal infections	0.2	0	0	HPO
	STAT3	C1846546	Recurrent sinopulmonary infections	0.2	0	0	HPO
	STAT3	C2673462	Recurrent Staphylococcus aureus infections	0.2	0	0	HPO
	STAT3	C3489795	Hyper-Ige Recurrent Infection Syndrome, Autosomal Dominant	0.68	4	12	CTD_human;ORPHANET;UNIPROT
	STAT3	C3806482	Recurrent respiratory infections	0.2	0	0	HPO
	STIM1	C1844383	Recurrent bacterial infection	0.2	0	0	HPO
	STIM1	C2748958	Increased susceptibility to bacterial infections	0.2	0	0	HPO
	STIM1	C4020846	Prone to bacterial infection	0.2	0	0	HPO
	STK4	C1837066	Recurrent viral infections	0.2	0	0	HPO
	STK4	C1844383	Recurrent bacterial infection	0.2	0	0	HPO
	STK4	C1844384	Recurrent fungal infections	0.2	0	0	HPO
	STK4	C2748958	Increased susceptibility to bacterial infections	0.2	0	0	HPO
	STK4	C3553943	T-CELL IMMUNODEFICIENCY, RECURRENT INFECTIONS, AND AUTOIMMUNITY WITH OR WITHOUT CARDIAC MALFORMATIONS	0.200549	0	0	ORPHANET
	STK4	C4020846	Prone to bacterial infection	0.2	0	0	HPO
	STX1A	C3806482	Recurrent respiratory infections	0.2	0	0	HPO
	VAMP7	C0950124	Papillomavirus Infections	0.2	1	0	CTD_human
	BTD	C1853193	Recurrent skin infections	0.2	0	0	HPO
	TAP1	C0743359	ear infection chronic	0.2	0	0	HPO
	TAP2	C0743359	ear infection chronic	0.2	0	0	HPO
	TAPBP	C0743359	ear infection chronic	0.2	0	0	HPO
	TBX1	C0239998	Recurrent infections	0.2	0	0	HPO
	TBX1	C0743359	ear infection chronic	0.2	0	0	HPO
	TAZ	C1844909	Recurrent infections in infancy and early childhood	0.2	0	0	HPO
	TBCE	C0004623	Bacterial Infections	0.2	1	0	CTD_human
	TBCE	C1844383	Recurrent bacterial infection	0.2	0	0	HPO
	TBCE	C2748958	Increased susceptibility to bacterial infections	0.2	0	0	HPO
	TBCE	C3806482	Recurrent respiratory infections	0.2	0	0	HPO
	TBCE	C4020846	Prone to bacterial infection	0.2	0	0	HPO
	TCF3	C0743359	ear infection chronic	0.2	0	0	HPO
	TCF3	C1853193	Recurrent skin infections	0.2	0	0	HPO
	TCF3	C2242472	Infection of bone	0.2	0	0	HPO
	TCF3	C3806482	Recurrent respiratory infections	0.2	0	0	HPO
	BTK	C0003869	Arthritis, Infectious	0.2	0	0	HPO
	BTK	C0262655	Recurrent urinary tract infection	0.2	0	0	HPO
	BTK	C0743359	ear infection chronic	0.2	0	0	HPO
	BTK	C0748140	Multiple pulmonary infections	0.2	0	0	HPO
	BTK	C0876973	Infectious disease of lung	0.2	0	0	HPO
	BTK	C1844383	Recurrent bacterial infection	0.2	0	0	HPO
	BTK	C1859117	Recurrent pulmonary infections	0.2	0	0	HPO
	BTK	C2748958	Increased susceptibility to bacterial infections	0.2	0	0	HPO
	BTK	C4020846	Prone to bacterial infection	0.2	0	0	HPO
	BTK	C4025681	Recurrent enteroviral infections	0.2	0	0	HPO
	TERC	C3806482	Recurrent respiratory infections	0.2	0	0	HPO
	TERT	C3806482	Recurrent respiratory infections	0.2	0	0	HPO
	TF	C0239998	Recurrent infections	0.2	0	0	HPO
	TFRC	C0003756	Arenaviridae Infections	0.2	1	0	CTD_human
	TGFB1	C3806482	Recurrent respiratory infections	0.2	0	0	HPO
	NKX2-1	C3806482	Recurrent respiratory infections	0.2	0	0	HPO
	TLR2	C0015404	Eye Infections, Bacterial	0.2	1	0	CTD_human
	C1QA	C0239998	Recurrent infections	0.2	0	0	HPO
	TNF	C0003869	Arthritis, Infectious	0.200275	1	0	CTD_human
	TNF	C0206617	Cardiovirus Infections	0.2	1	0	CTD_human
	TNF	C1855456	PLASMODIUM FALCIPARUM BLOOD INFECTION LEVEL	0.2	0	0	CTD_human
	TNF	C3714514	Infection	0.266368	1	0	CTD_human
	C1QB	C0239998	Recurrent infections	0.2	0	0	HPO
	C1QC	C0239998	Recurrent infections	0.2	0	0	HPO
	TNXB	C0262655	Recurrent urinary tract infection	0.2	0	0	HPO
	TPM2	C3806482	Recurrent respiratory infections	0.2	0	0	HPO
	TPM3	C3806482	Recurrent respiratory infections	0.2	0	0	HPO
	TPP2	C0035243	Respiratory Tract Infections	0.2	0	0	HPO
	C3	C1844383	Recurrent bacterial infection	0.2	0	0	HPO
	C3	C2748958	Increased susceptibility to bacterial infections	0.2	0	0	HPO
	C3	C4020846	Prone to bacterial infection	0.2	0	0	HPO
	TRPS1	C3806482	Recurrent respiratory infections	0.2	0	0	HPO
	C5	C0239998	Recurrent infections	0.2	0	0	HPO
	HIRA	C0743359	ear infection chronic	0.2	0	0	HPO
	TYK2	C1837066	Recurrent viral infections	0.2	0	0	HPO
	TYK2	C1844384	Recurrent fungal infections	0.2	0	0	HPO
	TYK2	C3806482	Recurrent respiratory infections	0.2	0	0	HPO
	TYK2	C4023438	Recurrent mycobacterial infections	0.2	0	0	HPO
	C8A	C0085396	Neisseriaceae Infections	0.2	1	0	CTD_human
	C8B	C0085396	Neisseriaceae Infections	0.2	1	0	CTD_human
	C8B	C3151083	Neisserial infections, recurrent	0.2	0	0	HPO
	UFD1L	C0743359	ear infection chronic	0.2	0	0	HPO
	SLC35A2	C0239998	Recurrent infections	0.2	0	0	HPO
	UMPS	C3806482	Recurrent respiratory infections	0.2	0	0	HPO
	UNG	C1842777	Recurrent upper and lower respiratory tract infections	0.2	0	0	HPO
	UNG	C1844383	Recurrent bacterial infection	0.2	0	0	HPO
	UNG	C2748958	Increased susceptibility to bacterial infections	0.2	0	0	HPO
	UNG	C4020846	Prone to bacterial infection	0.2	0	0	HPO
	UROS	C1853193	Recurrent skin infections	0.2	0	0	HPO
	KDM6A	C0239998	Recurrent infections	0.2	0	0	HPO
	WAS	C0743359	ear infection chronic	0.2	0	0	HPO
	WAS	C1844383	Recurrent bacterial infection	0.2	0	0	HPO
	WAS	C2748958	Increased susceptibility to bacterial infections	0.2	0	0	HPO
	WAS	C3806482	Recurrent respiratory infections	0.2	0	0	HPO
	WAS	C4020846	Prone to bacterial infection	0.2	0	0	HPO
	WIPF1	C0239998	Recurrent infections	0.2	0	0	HPO
	WIPF1	C0743359	ear infection chronic	0.2	0	0	HPO
	WIPF1	C3806482	Recurrent respiratory infections	0.2	0	0	HPO
	CLIP2	C0743359	ear infection chronic	0.2	0	0	HPO
	WFS1	C0262655	Recurrent urinary tract infection	0.2	0	0	HPO
	MKRN3	C3806482	Recurrent respiratory infections	0.2	0	0	HPO
	RNF113A	C0239998	Recurrent infections	0.2	0	0	HPO
	ALMS1	C0743359	ear infection chronic	0.2	0	0	HPO
	ALMS1	C0748140	Multiple pulmonary infections	0.2	0	0	HPO
	ALMS1	C0876973	Infectious disease of lung	0.2	0	0	HPO
	ALMS1	C1859117	Recurrent pulmonary infections	0.2	0	0	HPO
	ALMS1	C3806482	Recurrent respiratory infections	0.2	0	0	HPO
	CXCR4	C0581381	Recurrent upper respiratory tract infection	0.2	0	0	HPO
	PFBI	C1855456	PLASMODIUM FALCIPARUM BLOOD INFECTION LEVEL	0.2	0	0	CTD_human
	KMT2D	C0239998	Recurrent infections	0.2	0	0	HPO
	DGCR6	C0239998	Recurrent infections	0.2	0	0	HPO
	DGCR14	C0239998	Recurrent infections	0.2	0	0	HPO
	NAA10	C0239998	Recurrent infections	0.2	0	0	HPO
	ARID1A	C3806482	Recurrent respiratory infections	0.2	0	0	HPO
	MAGT1	C3275445	X-linked immunodeficiency with magnesium defect, Epstein-Barr virus infection and neoplasia	0.200275	0	0	ORPHANET
	CASP8	C0950124	Papillomavirus Infections	0.2	1	0	CTD_human
	CASP8	C1846546	Recurrent sinopulmonary infections	0.2	0	0	HPO
	OFD1	C0239998	Recurrent infections	0.2	0	0	HPO
	OFD1	C0581381	Recurrent upper respiratory tract infection	0.2	0	0	HPO
	OFD1	C3806482	Recurrent respiratory infections	0.2	0	0	HPO
	IKBKG	C0239998	Recurrent infections	0.2	0	0	HPO
	IKBKG	C1737260	Recurrent mycobacterium avium complex infections	0.2	0	0	HPO
	IKBKG	C1844383	Recurrent bacterial infection	0.2	0	0	HPO
	IKBKG	C2748958	Increased susceptibility to bacterial infections	0.2	0	0	HPO
	IKBKG	C4020846	Prone to bacterial infection	0.2	0	0	HPO
	IKBKAP	C3806285	Recurrent infections due to aspiration	0.2	0	0	HPO
	IKBKAP	C3806482	Recurrent respiratory infections	0.2	0	0	HPO
	AP3B1	C1844383	Recurrent bacterial infection	0.2	0	0	HPO
	AP3B1	C2748958	Increased susceptibility to bacterial infections	0.2	0	0	HPO
	AP3B1	C4020846	Prone to bacterial infection	0.2	0	0	HPO
	FCN3	C0149725	Lower respiratory tract infection	0.2	0	0	HPO
	FCN3	C3163798	Recurrent lower respiratory tract infection	0.2	0	0	HPO
	RUNX2	C0743359	ear infection chronic	0.2	0	0	HPO
	RUNX2	C3806482	Recurrent respiratory infections	0.2	0	0	HPO
	TNFSF11	C3806482	Recurrent respiratory infections	0.2	0	0	HPO
	RFXANK	C0149725	Lower respiratory tract infection	0.2	0	0	HPO
	RFXANK	C0262655	Recurrent urinary tract infection	0.2	0	0	HPO
	RFXANK	C0581381	Recurrent upper respiratory tract infection	0.2	0	0	HPO
	RFXANK	C1837066	Recurrent viral infections	0.2	0	0	HPO
	RFXANK	C1844383	Recurrent bacterial infection	0.2	0	0	HPO
	RFXANK	C1844384	Recurrent fungal infections	0.2	0	0	HPO
	RFXANK	C2748958	Increased susceptibility to bacterial infections	0.2	0	0	HPO
	RFXANK	C3163798	Recurrent lower respiratory tract infection	0.2	0	0	HPO
	RFXANK	C4020846	Prone to bacterial infection	0.2	0	0	HPO
	RFXANK	C4025202	Recurrent protozoan infections	0.2	0	0	HPO
	TP63	C0262655	Recurrent urinary tract infection	0.2	0	0	HPO
	DNAH11	C3806482	Recurrent respiratory infections	0.2	0	0	HPO
	TNFSF12	C0743359	ear infection chronic	0.2	0	0	HPO
	FADD	C0239998	Recurrent infections	0.2	0	0	HPO
	FADD	C3151062	INFECTIONS, RECURRENT, WITH ENCEPHALOPATHY, HEPATIC DYSFUNCTION, AND CARDIOVASCULAR MALFORMATIONS	0.4	1	1	ORPHANET;UNIPROT
	TNFRSF11A	C0748140	Multiple pulmonary infections	0.2	0	0	HPO
	TNFRSF11A	C0876973	Infectious disease of lung	0.2	0	0	HPO
	TNFRSF11A	C1859117	Recurrent pulmonary infections	0.2	0	0	HPO
	CCNA1	C0950124	Papillomavirus Infections	0.2	1	0	CTD_human
	BCL10	C0239998	Recurrent infections	0.2	0	0	HPO
	HERC2	C3806482	Recurrent respiratory infections	0.2	0	0	HPO
	BAZ1B	C0743359	ear infection chronic	0.2	0	0	HPO
	CD3D	C3806482	Recurrent respiratory infections	0.2	0	0	HPO
	CD3E	C3806482	Recurrent respiratory infections	0.2	0	0	HPO
	CD3G	C3806482	Recurrent respiratory infections	0.2	0	0	HPO
	HACD1	C3806482	Recurrent respiratory infections	0.2	0	0	HPO
	CD8A	C1837066	Recurrent viral infections	0.2	0	0	HPO
	CD8A	C1844383	Recurrent bacterial infection	0.2	0	0	HPO
	CD8A	C2748958	Increased susceptibility to bacterial infections	0.2	0	0	HPO
	CD8A	C3806482	Recurrent respiratory infections	0.2	0	0	HPO
	CD8A	C4020846	Prone to bacterial infection	0.2	0	0	HPO
	CD19	C0743359	ear infection chronic	0.2	0	0	HPO
	CD19	C0748140	Multiple pulmonary infections	0.2	0	0	HPO
	CD19	C0876973	Infectious disease of lung	0.200549	0	0	HPO
	CD19	C1844383	Recurrent bacterial infection	0.2	0	0	HPO
	CD19	C1859117	Recurrent pulmonary infections	0.2	0	0	HPO
	CD19	C2748958	Increased susceptibility to bacterial infections	0.2	0	0	HPO
	CD19	C4020846	Prone to bacterial infection	0.2	0	0	HPO
	MS4A1	C0743359	ear infection chronic	0.2	0	0	HPO
	MS4A1	C1844383	Recurrent bacterial infection	0.2	0	0	HPO
	MS4A1	C2748958	Increased susceptibility to bacterial infections	0.2	0	0	HPO
	MS4A1	C3806482	Recurrent respiratory infections	0.2	0	0	HPO
	MS4A1	C4020846	Prone to bacterial infection	0.2	0	0	HPO
	CRIPT	C0239998	Recurrent infections	0.2	0	0	HPO
	CD36	C1855456	PLASMODIUM FALCIPARUM BLOOD INFECTION LEVEL	0.2	0	0	CTD_human
	SPTLC2	C2242472	Infection of bone	0.2	0	0	HPO
	GTF2IRD1	C0743359	ear infection chronic	0.2	0	0	HPO
	CD40	C1844383	Recurrent bacterial infection	0.2	0	0	HPO
	CD40	C2748958	Increased susceptibility to bacterial infections	0.2	0	0	HPO
	CD40	C4020846	Prone to bacterial infection	0.2	0	0	HPO
	CD40LG	C1844383	Recurrent bacterial infection	0.2	0	0	HPO
	CD40LG	C2748958	Increased susceptibility to bacterial infections	0.2	0	0	HPO
	CD40LG	C4020846	Prone to bacterial infection	0.2	0	0	HPO
	SEC24C	C0743359	ear infection chronic	0.2	0	0	HPO
	ISG15	C4023438	Recurrent mycobacterial infections	0.2	0	0	HPO
	CD79A	C0743359	ear infection chronic	0.2	0	0	HPO
	CD79A	C1844383	Recurrent bacterial infection	0.2	0	0	HPO
	CD79A	C1853193	Recurrent skin infections	0.2	0	0	HPO
	CD79A	C2242472	Infection of bone	0.2	0	0	HPO
	CD79A	C2748958	Increased susceptibility to bacterial infections	0.2	0	0	HPO
	CD79A	C3806482	Recurrent respiratory infections	0.2	0	0	HPO
	CD79A	C4020846	Prone to bacterial infection	0.2	0	0	HPO
	CD79B	C0743359	ear infection chronic	0.2	0	0	HPO
	CD79B	C0748140	Multiple pulmonary infections	0.2	0	0	HPO
	CD79B	C0876973	Infectious disease of lung	0.2	0	0	HPO
	CD79B	C1844383	Recurrent bacterial infection	0.2	0	0	HPO
	CD79B	C1853193	Recurrent skin infections	0.2	0	0	HPO
	CD79B	C1859117	Recurrent pulmonary infections	0.2	0	0	HPO
	CD79B	C2242472	Infection of bone	0.2	0	0	HPO
	CD79B	C2748958	Increased susceptibility to bacterial infections	0.2	0	0	HPO
	CD79B	C3806482	Recurrent respiratory infections	0.2	0	0	HPO
	CD79B	C4020846	Prone to bacterial infection	0.2	0	0	HPO
	CD81	C0743359	ear infection chronic	0.2	0	0	HPO
	CD81	C1844383	Recurrent bacterial infection	0.2	0	0	HPO
	CD81	C2748958	Increased susceptibility to bacterial infections	0.2	0	0	HPO
	CD81	C3806482	Recurrent respiratory infections	0.2	0	0	HPO
	CD81	C4020846	Prone to bacterial infection	0.2	0	0	HPO
	ZBTB24	C3806482	Recurrent respiratory infections	0.2	0	0	HPO
	LRIG2	C0262655	Recurrent urinary tract infection	0.2	0	0	HPO
	WASHC5	C3806482	Recurrent respiratory infections	0.2	0	0	HPO
	SLC12A6	C0035243	Respiratory Tract Infections	0.2	0	0	HPO
	DGCR2	C0239998	Recurrent infections	0.2	0	0	HPO

## Sheet: TableS2
Table S2: All the mapped gene name to uniprot id using mapping table of DisGeNET
GeneName	UniprotID
CSF2	P04141
CSF3	P09919
BCL2	P10415
CD4	P01730
IFNA1	P01562
IFNG	P01579
IL2	P60568
ALYREF	Q86V81
PSME3	P61289
NUTF2	P61970
CDKN1A	P38936
ZMPSTE24	O75844
SIGMAR1	Q99720
EMG1	Q92979
IPO7	O95373
CCT7	Q99832
PRPF8	Q6P2Q9
HSPH1	Q92598
SF3A3	Q12874
COPS6	Q7L5N1
RAB32	Q13637
CLIC1	O00299
CCR3	P51677
CX3CR1	P49238
GADD45A	P24522
EIF4A1	P60842
EIF4EBP1	Q13541
ALB	P02768
FCER2	P06734
CCT5	P48643
PSME4	Q14997
SIRT1	Q96EB6
GTF3A	Q92664
HDGF	P51858
CD209	Q9NNX6
HLA-B	P30485
HLA-C	P30499
HP	P00738
BIRC2	Q13490
BIRC3	Q13489
HSPA9	P38646
HSPB1	P04792
HSP90AA1	P07900
HSP90AB1	P08238
HSPD1	P10809
APOA1	P02647
IL1A	P01583
IL1B	P01584
IL2RA	P01589
IL4R	P24394
IL6	P05231
CXCR1	P25024
IL10	P22301
ILF2	Q12905
EIF6	P56537
KIR3DL1	P43629
KPNB1	Q14974
ARHGAP4	P98171
ARHGDIA	P52565
ARHGDIB	P52566
LMNA	P02545
LYN	P07948
MAZ	P56270
MBL2	P11226
MDM2	Q00987
NUP88	Q99567
ODC1	P11926
SERPINA1	P01009
PPIB	P23284
PSMA4	P25789
PSMA5	P28066
PSMA6	P60900
PSMB4	P28070
PSMB10	P40306
PSMC3	P17980
PSMC5	P62195
PSMD3	O43242
PSMD8	P48556
PSMD13	Q9UNM6
PSME1	Q06323
PSME2	Q9UL46
PTCH1	Q13635
BAX	Q07812
RAN	P62826
RANBP1	P43487
CCL2	P13500
CCL3	P10147
CCL3L1	P16619
CCL11	P51671
CXCL12	P48061
SFPQ	P23246
SRSF1	Q07955
ARAP3	Q8WWN8
SLC11A1	P49279
SNRPD3	P62318
SRF	P11831
TAF9	Q16594
TNF	P01375
CCT3	P49368
DNAJC7	Q99615
U2AF1	Q01081
YY1	P25490
GRPEL1	Q9HAV7
TRIM5	Q9C035
EIF3B	P55884
SRSF9	Q13242
RAB11B	Q15907
CD28	P10747
BAG3	O95817
PSMD6	Q15008
CDC42	P60953
CYBA	P13498
CYBB	P04839
NCF2	P19878
NPC1	O15118
FUT2	Q10981
TRAF3IP2	O43734
IL17F	Q96PD4
IL17RA	Q96F46
AIRE	O43918
IL2RG	P31785
LTF	P02788
CIITA	P33076
RFX5	P48382
RFXAP	O00287
CARD9	Q9H257
CLEC7A	Q9BXN2
STAT1	P42224
IL17RC	Q8NAC3
RFXANK	O14593
SLC39A4	Q6P5W5
ZAP70	P43403
SLC35A1	P78382
GJB6	O95452
COL1A1	P02452
COL7A1	Q02388
CTLA4	P16410
DKC1	O60832
ELN	P15502
NIPBL	Q6KC79
PTPN22	Q9Y2R2
GATA2	P23769
TBL2	Q9Y4P3
GJB2	P29033
GTF2I	P78347
HLA-DPB1	P04440
APOE	P02649
LIMK1	P53667
MMP1	P03956
MBTPS2	O43462
PIK3CD	O00329
PKP1	Q13835
PLCD1	P51178
PLCG2	P16885
RIN2	Q8WYP3
AGGF1	Q8N302
PRTN3	P24158
RAD21	O60216
RFC2	P35250
SAT1	P21673
ADAM17	P78536
BTK	Q06187
TNFRSF1A	P19438
CLIP2	Q9UDT6
SMC1A	Q14683
TP63	Q9H3D4
BAZ1B	Q9UIG0
SMC3	Q9UQE7
GTF2IRD1	Q9UHL9
IL21R	Q9HBE5
RAG1	P15918
CLEC5A	Q9NY25
MICB	Q29980
PLCE1	Q9P212
HBB	P68871
TF	P02787
SLC22A4	Q9H015
DNASE1L3	Q13609
FGA	P02671
GJA1	P17302
GJB3	O75712
GLUL	P15104
BLNK	Q8WV28
HLA-DRB1	P01912
HLCS	P50747
IGHM	P01871
IGLL1	P15814
ABCC6	O95255
KRT5	P13647
LBR	Q14739
LYZ	P61626
MIF	P14174
MVK	Q03426
ENPP1	P22413
PIK3R1	P27986
B2M	P61769
PSMB8	P28062
STAT3	P40763
BTD	P43251
TCF3	P15923
TEK	Q02763
C1QA	P02745
TNFRSF1B	P20333
IKBKG	Q9Y6K9
CD79A	P11912
CD79B	P40259
PRNP	F7VJQ1
CFI	P05156
RPGR	Q92834
CDKN1B	P46527
IFNGR1	P15260
PTPRZ1	P23471
TFRC	P02786
CDH1	P12830
ADAMTS13	Q76LX8
NQO1	P15559
EPO	P01588
MMACHC	Q9Y4U1
CTGF	P29279
CYP2A6	P11509
HLA-DPA1	P20036
IFNA2	P01563
IFNAR2	P48551
IFNB1	P01574
IL10RB	Q08334
LOX	P28300
LOXL2	Q9Y4K0
SLC10A1	Q14973
UBE2L3	P68036
IFNL4	K9M1U5
CCR5	P51681
CYP3A4	P08684
DDX58	O95786
IFNL3	Q8IZI9
HFE	Q30201
ITGB6	P18564
LPL	P06858
OPRM1	P35372
PTPRC	P08575
SCARB1	Q8WTV0
CD81	P60033
TICAM1	Q8IUC6
TBK1	Q9UHD2
IRF3	Q14653
TLR3	O15455
TRAF3	Q13114
UNC93B1	Q9H1C4
TRIM22	Q8IYM9
IFITM3	Q01628
IFI44	Q8TCB0
IFI44L	Q53G44
TREX1	Q9NSU2
TDRD7	Q8NHU6
IFIT5	Q13325
IFI6	P09912
GBP1	P32455
LAMP3	Q9UQV4
TOR1B	O14657
IFI27	P40305
IFI35	P80217
IFIT2	P09913
IFIT1	P09914
IFIT3	O14879
CXCL10	P02778
IRF7	Q92985
LY6E	Q16553
MX1	P20591
MX2	P20592
ATF3	P18847
OAS1	P00973
OAS2	P29728
OAS3	Q9Y6K5
HERC5	Q9UII4
PLSCR1	O15162
XAF1	Q6GPH4
SAMD9	Q5K651
ZCCHC2	Q9C0B9
HERC6	Q8IVU3
DDX60	Q8IY21
EIF2AK2	P19525
CCL8	P80075
RTP4	Q96DX8
IFIH1	Q9BYX4
PARP12	Q9H0J9
SIGLEC1	Q9BZZ2
SERPING1	P05155
TNFAIP6	P98066
APOL6	Q9BWW8
OASL	Q15646
TNFSF10	P50591
RSAD2	Q8WXG1
UBE2L6	O14933
SLC22A8	Q8TCC7
ISG15	P05161
SCO2	O43819
DDB2	Q92466
ERCC2	P18074
ERCC3	P19447
ERCC4	Q92889
ERCC5	P28715
ERCC6	Q8N328
ALOX12B	O75342
ABCA12	Q86UK0
VSX1	Q9NZR4
CXCL8	P10145
NTRK1	P04629
PAX6	P26367
PLEC	Q15149
POLH	Q9Y253
RNF125	Q96EQ8
TGM1	P22735
TLR2	O60603
XPA	P23025
XPC	Q01831
DAG1	Q14118
TLR5	O60602
CRP	P02741
HLA-DQA1	P01909
HMOX1	P09601
IL4	P05112
IL10RA	Q13651
IL18	Q14116
ARG1	P05089
MCL1	Q07820
MMP2	P08253
TNFRSF18	Q9Y5U5
PACRG	Q96M98
IL23R	Q5VWK5
CCDC88B	A6NC98
LTA	P01374
PARK2	O60260
BATF3	Q9NR55
TLR1	Q15399
CYLD	Q9NQC7
TIRAP	P58753
CISH	Q9NSE2
CR1	P17927
FCGR2B	P31995
ACKR1	Q16570
NCR3	O14931
GYPA	P02724
GYPC	P04921
ICAM1	P05362
FAS	P25445
LTBR	P36941
NOS2	P35228
SLC4A1	P02730
CD36	P16671
CD46	P15529
CCR1	P32246
CR2	P20023
TNFRSF13B	O14836
ICOS	Q9Y6W8
XIAP	P98170
IL12A	P29459
JAK3	P52333
SH2D1A	O60880
MEFV	O15553
ERAP1	Q9NZ08
CFP	P27918
PRF1	P14222
RAG2	P55895
STAT4	Q14765
TLR4	O00206
C4A	P0C0L4
C5	P01031
C8A	P07357
C8B	P07358
C9	P02748
KLRC4	O43908
CD19	P15391
CFHR3	Q02985
ACE	P12821
CFD	P00746
CFH	P08603
CFB	P00751
C6	P13671
C7	P10643
RAPGEF3	O95398
CASP3	P42574
CP	P00450
IRAK4	Q9NWZ3
ADA	P00813
CCR9	P51686
CCR6	P51684
PARP1	P09874
DNMT3B	Q9UBC3
AHR	P35869
ABCF1	Q8NE71
DNAI1	Q9UI46
CXCR3	P49682
CXCL1	P09341
IL1R1	P14778
IL2RB	P14784
IL5RA	Q01344
IL6ST	P40189
IL7R	P16871
CXCR2	P25025
IL13	P35225
IL17A	Q16552
ITGB2	P05107
LIG4	P49917
CXCL9	Q07325
MYD88	Q99836
MYLK	Q15746
NFKB1	P19838
NFKB2	Q00653
PNP	P00491
PF4	P02776
ACP5	P13686
POMC	P01189
SLC35C1	Q96A29
CHD7	Q9P2D1
PRKCD	Q05655
CCL4	P13236
CCL7	P80098
CCL17	Q92583
CCL19	Q99731
CCL20	P78556
CCL24	O00175
CXCL5	P42830
CX3CL1	P78423
SFTPC	P11686
SGCG	Q13326
SPP1	P10451
TERT	O14746
TGFB1	P01137
CCR2	P41597
IL1R2	P27930
CASP1	P29466
CASP8	Q14790
OFD1	O75665
TNFSF12	O43508
MS4A1	P11836
CD40LG	P29965
ZBTB24	O43167
LRBA	P50851
PVR	P15151
PLAT	P00750
FLOT1	O75955
DHCR24	Q15392
HMGCR	P04035
LDLR	P01130
LSS	P48449
PDE12	Q6L8Q7
SARM1	Q6SZW1
RASSF1	Q9NS23
PRDX1	Q06830
TLR9	Q9NR96
SOD1	P00441
TIMP3	P35625
ADM	P35318
ANGPT1	Q15389
HMGB1	P09429
LBP	P18428
MMP9	P14780
NOS3	P29474
MAPK1	P28482
MAPK3	P27361
PROC	P04070
MPO	P05164
CORO1A	P31146
CTSZ	Q9UBR2
F2	P00734
GSN	P06396
SP110	Q9HB58
IRGM	A1A4Y4
MC3R	P41968
ASAP1	Q9ULH1
C1R	P00736
C3	P01024
AOC3	Q16853
CCNO	P22674
TCIRG1	Q13488
HAX1	O00165
FBLN5	Q9UBX5
DEAF1	O75398
CEBPE	Q15744
SIVA1	O15304
DLL3	Q9NYJ7
CLDN16	Q9Y5I7
RAI1	Q7Z5J4
CTSC	P53634
CFTR	P13569
SDCCAG8	Q86SQ7
MALT1	Q9UDY8
SPINK5	Q9NQ38
SLC7A9	P82251
LYST	Q99698
CHRM3	P20309
TMC6	Q7Z403
CLCN7	P51798
COL2A1	P02458
COL6A1	P12109
COL6A2	P12110
COL6A3	P12111
COL11A2	P13942
COL13A1	Q5TAT6
COMT	P21964
CREBBP	Q92793
DHCR7	Q9UBM7
AGA	P20933
DNAH5	Q8TE73
DNMT1	P26358
DSG1	Q02413
SLC26A2	P50443
ECM1	Q16610
EGFR	P00533
ELANE	P08246
EP300	Q09472
AK2	P54819
FCGR3A	P08637
FGFR3	P22607
FGFR2	P21802
CLCA4	Q14CN2
FLI1	Q01543
FLII	Q13045
FLNA	P21333
FMO3	P31513
FMR1	Q06787
ADNP	Q9H2P0
TGDS	O95455
ORC6	Q9Y5N6
LRRC6	Q86X45
NPAP1	Q9NZP6
ALPL	P05186
FUCA1	P04066
SLC37A4	O43826
GAA	P10253
RAB3GAP2	Q9H2M9
COG4	Q9H9E3
GALNS	P34059
ATL3	Q6DD88
SIN3A	Q96ST3
GAS8	O95995
GATA1	P15976
TINF2	Q9BSI4
GBA	P04062
GLB1	P16278
GNS	P15586
GP1BB	P13224
TRAC	P01848
CCDC22	O60826
LAMTOR2	Q9Y2Q5
FLVCR1	Q9Y5Y0
SNX10	Q9Y5X0
GUSB	P08236
ALG6	Q9Y672
EFEMP2	O95967
HELLS	Q9NRZ9
HGF	P14210
MNX1	P50219
HLA-DQB1	P01920
HOXA13	P31271
HPGD	P15428
IRF8	Q02556
IDUA	P35475
IFNGR2	P38484
IKBKB	O14920
IL1RN	P18510
IL12B	P29460
IL12RB1	P42701
IL15	P40933
INPPL1	O15357
INSR	P06213
ITGA6	P23229
ISL1	P61371
ITGA7	Q13683
ITGB4	P16144
ITK	Q08881
KCNJ6	P48051
KRT1	P04264
KRT14	P02533
LAMA2	P24043
LCK	P06239
LEP	P41159
LEPR	P48357
ARSB	P15848
MAN2B1	O00754
MANBA	O00462
MC2R	Q01718
MCM4	P33991
MECP2	P51608
ARVCF	O00192
ASAH1	Q13510
MYL2	P10916
NAGLU	P54802
NBN	O60934
NCF4	Q15080
NDN	Q99608
ATM	Q13315
NFKBIA	P25963
NPHS1	O60500
ROR2	Q01974
DDR2	Q16832
SMARCAL1	Q9NZC9
PARN	O95453
MLXIPL	Q9NP71
SBDS	Q9Y3A5
IER3IP1	Q9Y5U9
DCTN4	Q9UJW0
NME8	Q8N427
ZMYND10	O75800
RTEL1	Q9NZ71
PEPD	P12955
PEX13	Q92968
PGM3	O95394
ABCB1	P08183
PLD2	O14939
PLG	P00747
PLOD1	Q02809
POLA1	P09884
POLE	Q07864
FAM134B	Q9H6L5
DGCR8	Q8WYQ5
MAGEL2	Q9UJ55
KIF1A	Q12756
HYDIN	Q4G0P3
NSUN2	Q08J23
DNAAF5	Q86Y56
CCDC40	Q4G0X9
ARMC4	Q5T2S8
WRAP53	Q9BUR4
DNAAF2	Q9NVR5
NOP10	Q9NPE3
FERMT1	Q9BQL6
NHP2	Q9NX24
PRKDC	P78527
PRPS1	P60891
PSAP	P07602
ACTA1	P68133
NECTIN1	Q15223
RAB27A	P51159
RANBP2	P49792
RAP1A	P62834
RAP1B	P61224
RNASE3	P12724
RPL10	P27635
RREB1	Q92766
RYR1	P21817
SCN8A	Q9UQD0
SCN9A	Q15858
SCNN1A	P37088
SCNN1B	P51168
SCNN1G	P51170
SDHA	P31040
SDHD	O14521
BLM	P54132
SGSH	P51688
SLC3A1	Q07837
SLCO2A1	Q92959
SLC22A3	O75751
SLC22A5	O76082
SMARCA4	P51532
SMARCB1	Q12824
SMARCE1	Q969G3
SMN1	Q16637
SMPD1	P17405
SNRPN	P63162
SOX11	P35716
SPAG1	Q07617
STIM1	Q13586
STK4	Q13043
STX1A	Q16623
VAMP7	P51809
TAP1	Q03518
TAP2	Q03519
TAPBP	O15533
TBX1	O43435
TAZ	Q16635
TBCE	Q15813
NKX2-1	P43699
C1QB	P02746
C1QC	P02747
TNXB	P22105
TPM2	P07951
TPM3	P06753
TPP2	P29144
TRPS1	Q9UHF7
HIRA	P54198
TYK2	P29597
UFD1L	Q92890
SLC35A2	P78381
UMPS	P11172
UNG	P13051
UROS	P10746
KDM6A	O15550
WAS	P42768
WIPF1	O43516
WFS1	O76024
MKRN3	Q13064
RNF113A	O15541
ALMS1	Q8TCU4
CXCR4	P61073
KMT2D	O14686
DGCR6	Q14129
DGCR14	Q96DF8
NAA10	P41227
ARID1A	O14497
MAGT1	Q9H0U3
IKBKAP	O95163
AP3B1	O00203
FCN3	O75636
RUNX2	Q13950
TNFSF11	O14788
DNAH11	Q96DT5
FADD	Q13158
TNFRSF11A	Q9Y6Q6
CCNA1	P78396
BCL10	O95999
HERC2	O95714
CD3D	P04234
CD3E	P07766
CD3G	P09693
HACD1	B0YJ81
CD8A	P01732
CRIPT	Q9P021
SPTLC2	O15270
CD40	P25942
SEC24C	P53992
LRIG2	O94898
WASHC5	Q12768
SLC12A6	Q9UHW9
DGCR2	P98153

## Sheet: TableS3
Table S3: Positive dataset for 10-fold cross-validation
UniprotID
O15118
Q10981
O43734
Q96PD4
Q96F46
O43918
P31785
P02788
P33076
P48382
O00287
Q9H257
Q9BXN2
P42224
Q8NAC3
O14593
Q6P5W5
P43403
P78382
O95452
P02452
Q02388
P16410
O60832
P15502
Q6KC79
Q9Y2R2
P23769
Q9Y4P3
P29033
P78347
P04440
P02649
P53667
P03956
O43462
O00329
Q13835
P51178
P16885
Q8WYP3
Q8N302
P24158
O60216
P35250
P21673
P78536
Q06187
P19438
Q9UDT6
Q14683
Q9H3D4
Q9UIG0
Q9UQE7
Q9UHL9
Q9HBE5
P15918
Q9NY25
Q29980
Q9P212
P68871
P02787
Q9H015
Q13609
P02671
P17302
O75712
P15104
Q8WV28
P01912
P50747
P01871
P15814
O95255
P13647
Q14739
P61626
P14174
Q03426
P22413
P27986
P61769
P28062
P40763
P43251
P15923
Q02763
P02745
P20333
Q9Y6K9
P11912
P40259
F7VJQ1
P05156
Q92834
P46527
P15260
P23471
P02786
P12830
Q76LX8
P15559
P01588
Q9Y4U1
P29279
P11509
P20036
P01563
P48551
P01574
Q08334
P28300
Q9Y4K0
Q14973
P68036
K9M1U5
P51681
P08684
O95786
Q8IZI9
Q30201
P18564
P06858
P35372
P08575
Q8WTV0
P60033
Q8IUC6
Q9UHD2
Q14653
O15455
Q13114
Q9H1C4
Q8IYM9
Q01628
Q8TCB0
Q53G44
Q9NSU2
Q8NHU6
Q13325
P09912
P32455
Q9UQV4
O14657
P40305
P80217
P09913
P09914
O14879
P02778
Q92985
Q16553
P20591
P20592
P18847
P00973
P29728
Q9Y6K5
Q9UII4
O15162
Q6GPH4
Q5K651
Q9C0B9
Q8IVU3
Q8IY21
P19525
P80075
Q96DX8
Q9BYX4
Q9H0J9
Q9BZZ2
P05155
P98066
Q9BWW8
Q15646
P50591
Q8WXG1
O14933
Q8TCC7
P05161
O43819
Q92466
P18074
P19447
Q92889
P28715
Q8N328
O75342
Q86UK0
Q9NZR4
P10145
P04629
P26367
Q15149
Q9Y253
Q96EQ8
P22735
O60603
P23025
Q01831
Q14118
O60602
P02741
P01909
P09601
P05112
Q13651
Q14116
P05089
Q07820
P08253
Q9Y5U5
Q96M98
Q5VWK5
A6NC98
P01374
O60260
Q9NR55
Q15399
Q9NQC7
P58753
Q9NSE2
P17927
P31995
Q16570
O14931
P02724
P04921
P05362
P25445
P36941
P35228
P02730
P16671
P15529
P32246
P20023
O14836
Q9Y6W8
P98170
P29459
P52333
O60880
O15553
Q9NZ08
P27918
P14222
P55895
Q14765
O00206
P0C0L4
P01031
P07357
P07358
P02748
O43908
P15391
Q02985
P12821
P00746
P08603
P00751
P13671
P10643
O95398
P42574
P00450
Q9NWZ3
P00813
P51686
P51684
P09874
Q9UBC3
P35869
Q8NE71
Q9UI46
P49682
P09341
P14778
P14784
Q01344
P40189
P16871
P25025
P35225
Q16552
P05107
P49917
Q07325
Q99836
Q15746
P19838
Q00653
P00491
P02776
P13686
P01189
Q96A29
Q9P2D1
Q05655
P13236
P80098
Q92583
Q99731
P78556
O00175
P42830
P78423
P11686
Q13326
P10451
O14746
P01137
P41597
P27930
P29466
Q14790
O75665
O43508
P11836
P29965
O43167
P50851
P15151
P00750
O75955
Q15392
P04035
P01130
P48449
Q6L8Q7
Q6SZW1
Q9NS23
Q06830
Q9NR96
P00441
P35625
P35318
Q15389
P09429
P18428
P14780
P29474
P28482
P27361
P04070
P05164
P31146
Q9UBR2
P00734
P06396
Q9HB58
A1A4Y4
P41968
Q9ULH1
P00736
P01024
Q16853
P22674
Q13488
O00165
Q9UBX5
O75398
Q15744
O15304
Q9NYJ7
Q9Y5I7
Q7Z5J4
P53634
P13569
Q86SQ7
Q9UDY8
Q9NQ38
P82251
Q99698
P20309
Q7Z403
P51798
P02458
P12109
P12110
P12111
P13942
Q5TAT6
P21964
Q92793
Q9UBM7
P20933
Q8TE73
P26358
Q02413
P50443
Q16610
P00533
P08246
Q09472
P54819
P08637
P22607
P21802
Q14CN2
Q01543
Q13045
P21333
P31513
Q06787
Q9H2P0
O95455
Q9Y5N6
Q86X45
Q9NZP6
P05186
P04066
O43826
P10253
Q9H2M9
Q9H9E3
P34059
Q6DD88
Q96ST3
O95995
P15976
Q9BSI4
P04062
P16278
P15586
P13224
P01848
O60826
Q9Y2Q5
Q9Y5Y0
Q9Y5X0
P08236
Q9Y672
O95967
Q9NRZ9
P14210
P50219
P01920
P31271
P15428
Q02556
P35475
P38484
O14920
P18510
P29460
P42701
P40933
O15357
P06213
P23229
P61371
Q13683
P16144
Q08881
P48051
P04264
P02533
P24043
P06239
P41159
P48357
P15848
O00754
O00462
Q01718
P33991
P51608
O00192
Q13510
P10916
P54802
O60934
Q15080
Q99608
Q13315
P25963
O60500
Q01974
Q16832
Q9NZC9
O95453
Q9NP71
Q9Y3A5
Q9Y5U9
Q9UJW0
Q8N427
O75800
Q9NZ71
P12955
Q92968
O95394
P08183
O14939
P00747
Q02809
P09884
Q07864
Q9H6L5
Q8WYQ5
Q9UJ55
Q12756
Q4G0P3
Q08J23
Q86Y56
Q4G0X9
Q5T2S8
Q9BUR4
Q9NVR5
Q9NPE3
Q9BQL6
Q9NX24
P78527
P60891
P07602
P68133
Q15223
P51159
P49792
P62834
P61224
P12724
P27635
Q92766
P21817
Q9UQD0
Q15858
P37088
P51168
P51170
P31040
O14521
P54132
P51688
Q07837
Q92959
O75751
O76082
P51532
Q12824
Q969G3
Q16637
P17405
P63162
P35716
Q07617
Q13586
Q13043
Q16623
P51809
Q03518
Q03519
O15533
O43435
Q16635
Q15813
P43699
P02746
P02747
P22105
P07951
P06753
P29144
Q9UHF7
P54198
P29597
Q92890
P78381
P11172
P13051
P10746
O15550
P42768
O43516
O76024
Q13064
O15541
Q8TCU4
P61073
O14686
Q14129
Q96DF8
P41227
O14497
Q9H0U3
O95163
O00203
O75636
Q13950
O14788
Q96DT5
Q13158
Q9Y6Q6
P78396
O95999
O95714
P04234
P07766
P09693
B0YJ81
P01732
Q9P021
O15270
P25942
P53992
O94898
Q12768
Q9UHW9
P98153

## Sheet: TableS4
Table S4: Positive blind dataset (not used in training or testing of 10-fold cross-validation techniques for developing the prediction model).
UniprotID
P04141
P09919
P10415
P01730
P01562
P01579
P60568
Q86V81
P61289
P61970
P38936
O75844
Q99720
Q92979
O95373
Q99832
Q6P2Q9
Q92598
Q12874
Q7L5N1
Q13637
O00299
P51677
P49238
P24522
P60842
Q13541
P02768
P06734
P48643
Q14997
Q96EB6
Q92664
P51858
Q9NNX6
P30485
P30499
P00738
Q13490
Q13489
P38646
P04792
P07900
P08238
P10809
P02647
P01583
P01584
P01589
P24394
P05231
P25024
P22301
Q12905
P56537
P43629
Q14974
P98171
P52565
P52566
P02545
P07948
P56270
P11226
Q00987
Q99567
P11926
P01009
P23284
P25789
P28066
P60900
P28070
P40306
P17980
P62195
O43242
P48556
Q9UNM6
Q06323
Q9UL46
Q13635
Q07812
P62826
P43487
P13500
P10147
P16619
P51671
P48061
P23246
Q07955
Q8WWN8
P49279
P62318
P11831
Q16594
P01375
P49368
Q99615
Q01081
P25490
Q9HAV7
Q9C035
P55884
Q13242
Q15907
P10747
O95817
Q15008
P60953
P13498
P04839
P19878

## Sheet: TableS5
Table S5: All the disease-associated human reviewed proteins in DisGeNET
UniprotID
P04217
P01023
P18440
P11245
P01011
P22760
Q13685
Q16613
P49588
P80404
O95477
Q9BZC7
Q99758
O75027
Q8NE71
P78363
P00519
P19801
P42684
P16442
Q12979
P09110
Q13085
O00763
P28330
P11310
P16219
P45954
P49748
P24752
Q9BWD1
Q16515
P78348
P22303
P53396
P21399
P10323
Q99798
Q15067
P24666
P11117
P13686
P15309
P26436
P68133
P62736
P60709
P68032
P63261
P63267
O43707
O96019
P12814
P35609
Q08043
Q04771
P36896
P27037
Q13705
P37023
Q03154
P14621
P00813
P78325
O14672
P55265
P78563
Q9NS39
Q08828
Q08462
O60266
O95622
O43306
P51828
P40145
O60503
P18509
P41586
P35611
P35612
Q9UEY8
Q99541
P07327
P00325
P00326
P08319
P11766
P28332
P40394
P55263
P35318
P30542
P29274
P29275
P0DMS8
P54922
P09874
Q9UKK3
P25100
P35368
P35348
P08913
P18089
P18825
P08588
P07550
P13945
P25098
P35626
P30566
P30520
O95782
O94973
Q10567
P63010
O43747
Q8IUX7
Q08117
P54107
P43652
P02771
P20933
P16112
Q15109
P35573
O00253
P78504
P01019
P30556
P50052
P35414
P21549
P51843
P23526
P35869
P02765
P55008
Q9Y4K1
P00568
P54819
P27144
P31749
P31751
P13716
P13196
P22557
P02768
Q13740
P33897
P00352
P05091
P30838
P30837
P47895
P43353
P48448
P49189
P51648
Q9UBJ2
P04075
P05062
P09972
P15121
Q9UM73
P18054
P09917
P20292
O75342
P16050
O15296
P09923
P05186
P05187
P10696
O95076
Q9NP70
P02760
P17707
Q99217
Q99218
Q9UKV5
P03971
Q16671
P23109
Q01433
Q01432
P49418
O00499
P48728
P04745
P04746
P19961
P03950
Q15389
O15123
P16157
Q01484
Q12955
P15144
P12235
P05141
P12236
P04083
P07355
P12429
P09525
P08758
P08133
P20073
P50995
P27216
P28039
O75106
Q06278
O14727
P50583
Q13790
Q02410
Q99767
O00213
Q92870
P25054
P02743
O43918
P13798
P27695
Q13490
Q13489
P98170
O15392
P51693
Q06481
P02647
P02652
P06727
P04114
P41238
P02654
O94778
P02655
P02656
P55056
P05090
P02649
P02749
P05067
P07741
P07288
P25445
P48023
Q13796
P29972
P41181
Q92482
P55087
P55064
Q13520
O14520
O43315
P10275
O95255
P10398
P48444
P36406
P15514
P84077
P61204
P18085
P49703
P62330
P05089
P78540
P61586
P62745
P08134
P61587
P84095
Q07960
P98171
Q13017
O43182
P52565
P52566
Q99819
Q15669
O14813
P36404
P36405
P27540
O00327
P36575
P49407
P32121
P15289
P15848
P08842
P51689
P51690
P54793
P52961
Q13508
O00192
Q13510
P50553
Q99929
P07306
P42127
P04424
P46597
O43681
P08243
P45381
Q12797
P00966
O14525
P01008
Q15911
P18846
P18847
P18848
P31939
Q13315
Q9P2R6
Q92858
O00244
P05023
P50993
P13637
P54707
P05026
P14415
P54710
O14983
P16615
Q93084
P20020
Q01814
Q16720
P23634
P20648
P51164
P25705
P49419
P06576
P36542
P30049
P56381
P24539
P05496
Q06055
P48201
P18859
P38606
P15313
P21281
P27449
P21283
P36543
O95670
Q93050
Q15904
Q04656
P48047
P35670
Q13535
P46100
Q12756
Q13825
P01185
P37288
P47901
P30518
P30530
P25311
P20160
P61769
Q14032
O14867
Q92934
Q99933
Q13072
O14514
O60241
O60242
Q16611
P78367
Q99728
Q07812
Q8NFJ9
Q9BXC9
Q96RK4
P54687
O15382
P06276
P12694
P21953
P24385
P10415
Q16548
Q07817
Q92843
P20749
P41182
Q4VC05
P0C6P0
O00512
Q02223
Q9UL51
P03999
P11274
Q9Y276
Q02338
P46663
P30411
P23560
P00751
Q12934
P02818
P21810
P13688
Q93088
Q96G01
P55957
Q13323
O75626
P51451
P54132
Q13867
P32302
P53004
P30043
Q01954
P35226
P13497
P12643
P12645
P12644
P22003
P22004
P18075
P34820
P36894
O00238
Q13873
P51813
Q12981
Q12982
Q12983
O60238
Q9UMX3
Q03001
P58012
P07738
Q86WA6
Q86W56
P17213
P38398
P15056
P51587
Q58F21
Q07352
P47974
P32247
P35613
Q10588
Q10589
P35070
P43251
Q13886
Q13887
P20290
P62324
Q06187
Q13410
O43683
O60566
Q13895
B1AH88
P30536
Q07021
P05155
P02745
P02746
P02747
P00736
P09871
P06681
P01024
Q16581
P0C0L4
P0C0L5
P04003
P20851
O15484
P01031
P21730
P13671
P10643
P07357
P07358
P07360
P02748
Q9UID3
Q13405
Q9UHR6
Q15777
Q9Y2G1
Q9Y4D2
O95177
O95466
O15165
P53801
O43822
O15442
P00915
P00918
P07451
P22748
P35218
P23280
P43166
P35219
Q16790
O75493
O43570
O00555
Q00975
Q13936
Q01668
Q15878
O60840
Q13698
Q08345
P54289
Q02641
Q08289
P54284
O00305
O43772
P27708
P05937
P22676
P01258
P06881
P10092
P30988
Q05682
P0DP23
P27482
P27797
O43852
Q16566
Q9UQM7
Q13554
Q13557
Q13555
P49069
P49913
P27824
P40121
P07384
P17655
P20807
P04632
Q9Y6Q1
Q13938
P52907
P20810
P47756
P49589
P29466
P42575
P42574
P49662
P51878
P55212
P55210
Q14790
P55211
Q92851
P31415
O14958
P41180
P04040
Q03135
P51636
P56539
Q13950
Q01196
Q06455
O75081
Q13761
Q13951
P08185
P22681
Q13191
P50454
P16152
O75828
P0DN79
P35520
Q16773
P06307
P32238
P32239
O00522
P20248
P14635
P24863
P30279
P30281
P24864
P41002
P51959
Q16589
P51946
O60563
O60583
P40227
P06126
P29016
P29017
P15813
P15812
P06729
P04234
P07766
P09693
P20963
P01730
P06127
O43866
P30203
P09564
P01732
P10966
P21926
P08571
P15391
P11836
Q96HJ5
P20273
P26842
P10747
P33681
P42081
P28908
P32971
P20138
O43699
P28906
P16671
Q8WTV0
Q14108
P11049
P28907
P49961
Q9Y5L3
O75354
O75356
P25942
P29965
P16070
Q08722
P09326
P19397
P19256
P13987
P08962
P34810
Q07108
P32970
P21854
P04233
P11912
P40259
P60033
P48960
P48509
P32320
P06493
P21127
P50851
Q99459
Q16181
Q99741
Q12834
P30304
P30305
P30307
P30260
P49427
P60953
P12830
P19022
P22223
P55283
P33151
P55285
Q9ULB5
P55286
Q9ULB4
Q9Y6N8
P55287
P55289
P55290
P55291
O75309
Q12864
Q13634
P24941
Q00526
P11802
Q00535
Q00534
P50613
P49336
P50750
P38936
P46527
P49918
Q8N726
P42771
P42772
P42773
P55273
Q16667
Q16878
P51861
Q01850
Q92903
Q15517
P31358
P47902
Q99626
O14627
O14967
P06731
P49715
P17676
P49716
Q15744
P53567
P19835
P49450
P07199
Q03188
Q02224
P49454
P23141
Q12798
P41208
O15182
P11597
P23528
Q9Y281
P53634
P13569
P01215
P0DN86
P40198
Q14002
P31997
O75871
O15335
O95199
P28329
P18754
O14646
O14647
Q12873
Q14839
P17516
O14757
O00409
P10645
P05060
P36222
Q15782
Q13231
P35790
Q9Y259
P24386
P26374
P15882
P52757
P11229
P08172
Q99698
P20309
P08173
P08912
P02708
Q15822
P32297
P43681
P30532
P36544
Q494W8
P11230
P17787
Q05901
P30926
Q07001
Q04844
P07510
O15111
O60543
P12277
Q14011
Q9NSE2
Q99426
P06732
P12532
P17540
Q13216
P61024
P33552
Q96CW1
P61966
P53680
Q92572
Q05315
A8K7I4
P35523
P51788
P51790
P51793
P51795
P51797
P51798
P51800
P51801
P10909
O00299
O15247
P49759
P49760
O14773
Q13286
O75503
P54105
P04118
O96005
P09496
P09497
Q00610
P23946
P32246
P51677
P51679
P51681
P51684
P32248
P51685
O00590
Q99788
Q15722
Q92887
Q14028
P29973
Q16280
Q16281
Q9H4B4
P51911
Q99439
Q15417
P09543
P21554
P34972
P26441
P26992
Q12860
P02452
P08123
P02458
P02461
P02462
P08572
Q01955
P53420
P29400
Q14031
P20908
P05997
P12109
P12110
P12111
Q02388
P27658
P25067
P20849
Q14055
Q14050
Q03692
P12107
P13942
Q99715
Q5TAT6
P39059
Q07092
Q9UMD9
Q14993
P49747
P21964
P53621
P53618
Q99612
O15431
O15432
O00230
P41279
P13073
P10606
P12074
Q02221
P14854
P09669
P24310
P14406
P24311
P15954
P10176
Q12887
Q9Y6N1
Q7KZN9
P00450
P15085
P48052
P15088
P15086
Q96IY4
O75976
P16870
O14493
O15551
O95471
P14384
P15169
P22792
P36551
P31327
P50416
Q92523
P23786
P17927
P20023
P29762
P29373
P43155
P16220
P15336
Q92793
Q99941
Q03060
P06850
P24387
P34998
Q13324
P50238
P52943
P46108
P46109
Q14194
P02741
P10915
O43186
Q16526
Q49AN0
P02489
P02511
P05813
P53672
P53673
P53674
P43320
P26998
P11844
P07316
P07315
P07320
P22914
Q14894
Q08257
O75390
Q16539
P55060
P09603
P07333
P04141
P15509
P32927
P09919
Q99062
P0DML3
P0DML2
Q14406
P41240
P47710
P05814
P07498
P48729
P48730
P49674
P78368
Q9Y6M4
P68400
P19784
P67870
P13611
O14594
Q6UVK1
P21291
Q16527
Q9UBX3
P01037
P09228
P01034
P01036
P28325
Q15828
P01040
P04080
Q05048
P33240
P52952
P78358
Q01459
Q13363
P56545
Q16619
P29279
P32929
P16410
P35221
P26232
O60931
P35222
O60716
Q9UQB3
P17812
P17538
P40313
P07858
P07339
P14091
P08311
P09668
P43235
P07711
O60911
P43234
P25774
P56202
Q9UBR2
Q13948
P39880
P49238
P78310
O15482
P00167
P49447
P13498
P04839
P08574
P35663
Q14093
Q9NQC7
P04798
P05177
Q16678
P11509
P20853
P24462
Q16696
P20813
P33261
P10632
P11712
P33260
A0A087X1C5
P10635
P05181
P24903
P51589
P08684
P20815
Q02928
P13584
P22680
Q9UNU6
P05108
P15538
P19099
P05093
P11511
P08686
Q07973
O43174
Q02318
O15528
Q16850
O75553
P98082
Q9UI36
P61803
P08174
Q14118
P23743
Q9Y6T7
P49619
P52824
P14920
P51397
P53355
O43293
P14868
Q9UER7
Q9NQZ3
Q92904
O60477
P09172
P07108
Q16643
Q10586
P11182
P43146
P42126
P27707
P07585
P32321
P12821
P40126
Q14203
O43602
Q16531
Q92466
P20711
Q04828
P52895
P24522
P35638
P39656
P30046
Q92499
O00571
P17844
P26196
Q9Y485
Q08211
Q13206
Q96FC9
O43143
Q16698
P59665
P59666
P12838
Q01523
Q01524
P60022
O15263
P17661
P00746
O00273
O76075
O60220
O60443
O43405
Q16854
Q9UBM7
Q15392
P00374
Q02127
P49366
P00387
P15559
O60610
O60879
Q8WYJ6
P49895
Q92813
P55073
O60832
P10515
P09622
Q12959
Q15700
Q92796
P78352
P36957
P56177
Q07687
O60479
Q92988
P56178
P56179
Q9UGM3
P11532
Q9UL12
Q13316
Q05193
Q09013
Q9Y5R6
Q09019
P51530
Q8TE73
Q9C0G6
Q96JB1
Q9NYC9
P24855
Q92874
Q13609
O00115
Q14204
O14576
Q13409
O43237
P50570
P26358
O14717
Q9Y6K1
Q9UBC3
P04053
Q14185
Q92608
Q8IZD9
Q99704
O77932
Q9H3H5
P16444
Q9BZG8
Q9BQC3
P27487
P42658
Q07507
Q12882
Q14117
Q16555
Q14195
Q01658
P40879
P21728
P14416
P35462
P21917
P21918
Q99856
Q13474
P54259
Q08554
Q02487
Q14574
O60469
P53805
Q02413
Q14126
P32926
Q99576
P15924
Q99645
Q9NZW4
P50443
Q9Y4J8
O60941
Q99075
Q86Y01
P23919
O94769
P28562
Q05923
P51452
Q13115
Q16690
Q16828
Q16829
Q13202
Q99956
P33316
O14640
O14641
Q92997
Q13627
O14656
Q01094
Q14209
O00716
Q16254
Q15329
O75461
Q66K89
Q9UH73
P32249
P42892
P19971
Q13011
P30084
Q16610
Q9H8V3
Q92838
P21453
Q92633
Q99500
P05305
P20800
P14138
P25101
P24530
P78364
Q8IXK0
P68104
Q05639
P24534
P29692
P26641
P13639
P20827
O43921
P52797
P52798
P52803
P98172
P52799
Q15768
P01133
Q9NYQ7
Q9HCU4
Q7Z7M0
Q9H1U4
P00533
P18146
P11161
Q06889
Q05215
Q9NY65
Q08426
P47813
P05198
Q14232
P41091
P29317
P60842
Q14240
P23588
P06730
Q13541
Q13542
Q04637
P78344
P55010
P63241
Q9UNI1
P08246
P30740
Q12926
Q15717
Q14576
P26378
P32519
Q15723
P78545
Q99607
Q9UKW6
P19419
P41970
P28324
P15502
O00423
P50402
Q7KZI7
P54849
P54851
P54852
Q14246
Q04741
Q14247
Q04743
Q05925
P19622
Q14249
P17813
P06733
P09104
P13929
Q07075
O43768
Q99808
Q09472
Q99814
P11171
Q9H4G0
O43491
P16452
Q08495
P27105
P21709
P29320
P54764
P54756
Q15375
P29322
P54762
P29323
P54753
P54760
O15197
P07099
P34913
P32856
Q9UBY8
P01588
P19235
P07814
Q12929
P42566
P10588
P04626
P21860
Q15303
P07992
P18074
O14944
O95677
P19447
Q92889
P28715
Q8N328
Q03468
P50548
P11308
P84090
O75460
Q14264
P22087
P10768
P03372
Q92731
P11474
O95718
P62508
P62495
P13804
P38117
Q16134
P14921
P15036
P50549
P41162
P43268
P41161
P41212
P57679
Q03112
Q13465
P22794
P34910
Q92817
P49640
Q01844
Q16394
Q93063
Q92935
Q9UBQ6
O43909
Q99502
O00167
Q99504
Q92800
Q15910
P00734
P25116
P55085
O00254
P13726
P12259
P08709
P00451
P00740
P00742
P03951
P00748
P00488
P05160
O00519
P15090
P07148
P12104
P05413
Q01469
P51161
O15540
O15360
Q00597
Q9BXW9
Q9HB96
P33121
O95573
O60488
P16930
Q14289
Q12830
Q8NB91
Q9NPI8
O15287
Q12884
P23142
Q9Y285
P49327
Q14517
Q9NYQ8
P35544
P62861
P98095
P35555
P35556
Q12805
P09467
P24071
P12319
Q01362
P30273
P06734
P12314
Q92637
P12318
P31995
P31994
P08637
O75015
P55899
O75072
O00602
Q15485
P37268
P14324
P10109
P22570
P22830
P39748
O75487
P16591
P07332
P02671
P02675
P98174
P05230
P09038
P11487
P08620
P12034
P10767
P21781
P55075
P31371
O15520
Q92914
P61328
Q92913
Q92915
P11362
P22607
P78333
P21802
P22455
P02679
Q08830
P09769
P07954
P49789
Q13642
Q14192
Q13643
O43915
P62942
P68106
P26885
Q02790
Q13451
P55316
Q12946
Q12947
Q12948
Q16676
Q12951
Q12952
Q13461
Q92949
Q99958
O00358
Q08050
O60548
Q12778
O43524
P20930
Q01543
Q13045
Q16655
P21333
O75369
Q14315
Q14254
P17948
P36888
P49771
P35916
Q01740
Q99518
P31513
P31512
P49326
Q06828
Q06787
P51816
P02751
P49354
P49356
Q04609
P15328
P14207
P41439
P01100
P53539
P15408
Q05932
P21462
P25090
Q16595
P42685
P42345
Q14331
Q92765
P01225
Q92674
P23945
O00482
P02794
P02792
Q99965
Q13285
P04066
Q9BTY2
P01350
P35637
P19526
Q10981
P21217
P22083
Q11128
P51993
Q11130
Q9BYC5
Q06136
Q16570
O15117
P06241
Q14332
P09912
P35575
P11413
O43826
Q13068
Q13065
Q13069
P12956
P10253
Q13480
Q9UBS5
Q06546
Q06547
P14867
P47869
P34903
P48169
P31644
Q16445
P18505
P47870
P28472
O14764
P78334
Q8N1C3
P18507
Q99928
O00591
P24046
P28476
Q99259
Q05329
O76087
P0CL80
P0CL82
P0CL81
O14976
P54803
Q14376
Q00973
P51570
P47211
P34059
Q10472
Q10471
Q14435
P07902
Q14353
Q8TET4
P17677
P04406
Q14392
P41250
P22102
P54826
O43903
Q14393
O95995
P15976
P23769
P23771
P43694
Q92908
P50440
P04062
Q04446
P32455
P32456
Q14549
P52951
P02774
Q92947
P01275
P47871
P30793
P30047
P35557
Q14397
P78537
Q92830
Q15406
Q02742
Q8N0V5
P0DN78
P04001
P0DN77
P23434
P27539
Q9UK05
O14793
O60383
P55107
P31150
P50395
P39905
P55040
P14136
P55789
Q99684
Q06210
P56159
O00451
O60609
P38435
P19440
Q4G0N0
P15291
Q9UJ14
P36269
P01241
P01242
P10912
P01286
Q02643
Q92847
P27352
P09681
P48546
P17302
Q9Y6H8
P35212
P36382
P48165
P08034
P29033
O75712
O95377
P32189
P06280
P51654
P16278
P48506
P48507
P23378
Q53GS7
Q92896
P08151
P10070
P10071
Q04760
P43220
P23415
P23416
P48167
O94925
P35754
P00367
P49448
P15104
P17900
O60547
P60983
Q99445
P36959
P29992
Q03113
P30679
P63096
P04899
P08754
P38405
P09471
P50148
O95467
P63092
Q5JWF2
P84996
P11488
P19087
P19086
P62873
P16520
P63215
P50150
P63218
O60262
P50151
P61952
O14610
P36915
P01148
O43555
P30968
P15586
Q92805
Q08379
Q08378
Q13439
Q14789
P17174
P00505
P31947
P07359
P13224
P55259
P40197
P14770
P35052
P21695
P43304
P06744
P80108
P51674
Q13491
P46091
P46092
P46089
P46093
P46094
P46095
P48145
P49682
P49683
P47775
Q9UKP6
P49685
Q13304
Q14330
Q15760
Q99680
Q99677
Q99705
Q8NDV2
Q9NS67
Q99527
Q9UPC5
Q9HC97
O15354
O43193
O43194
O14842
O14843
O15529
O15552
P32298
P34947
P43250
Q9HBH9
Q13098
Q13227
P24298
P07203
P18283
P22352
P36969
O75715
Q96SL4
P62993
Q14451
Q13322
Q14449
Q13905
P42261
P42262
P42263
P48058
Q9ULK0
O43424
P28799
P39086
Q13002
Q13003
Q16099
Q16478
Q05586
Q12879
Q13224
Q14957
O15399
Q7Z429
P04150
Q9NRY4
Q13255
Q14416
Q14832
Q14833
P41594
O15303
Q14831
O00222
P09341
P19875
P19876
P07492
P30101
P30550
Q12849
O15499
P49840
P49841
P06396
P15170
P00390
P48637
P08263
P09210
Q16772
O15217
P09488
P28161
P21266
Q03013
P46439
P09211
P30711
P0CG29
O43708
P52701
P52655
P52657
Q00403
P29083
P29084
P35269
P13984
P32780
Q13888
Q13889
Q92759
P78347
Q92664
Q92994
Q12789
P33402
P43080
Q9UMX6
Q02747
Q16661
Q02108
Q02153
P25092
P51841
Q16774
P08236
P46976
P02724
P06028
P04921
P15421
P13807
P54840
P20718
Q02846
[truncated: 12,625 more rows]

## Sheet: TableS6
Table S6: All the reviewed human proteins collected from UniProtKB dated 12/01/2018
UniprotID
P62258
Q04917
P27348
P30443
P04439
P01889
P30461
P30462
P30464
P18463
Q95365
Q04826
P30479
P30483
P30486
P30487
P30488
P18464
P30490
P30491
P30492
P30493
P14060
Q9H2F3
Q9Y3L3
P41595
P28335
Q96P26
Q9H0P0
P21589
P52209
O95336
P20848
Q4UJ75
Q5T5F5
P05067
P30542
P29275
P0DMS8
Q05901
Q9Y614
P11229
Q6ZNF0
Q96QF7
Q08AH3
Q9NUB1
Q4G176
Q9ULC5
Q08AH1
Q53FZ2
Q562R1
Q9BYX7
Q9H568
P12814
P35609
Q04771
Q03154
Q96HD9
O14672
O75078
P78536
Q9H013
P25100
O43506
Q9UKJ8
Q9UKF5
P08913
Q7Z6V5
Q96EY9
P00813
Q7Z695
Q3MIX3
Q5VUY0
O95622
P28332
Q15847
P55263
Q3LIE5
P07550
P10109
Q8IUX7
Q8WTP8
P55196
Q9H0P7
Q9UL18
A8MT82
P31946
P18465
Q29836
P30501
P04222
P30504
Q9TNN7
Q29963
P10321
Q07000
Q29865
Q00005
Q66LE6
Q9Y2T4
P13761
Q29974
P28221
P28223
P46098
O95264
Q8WXA8
Q70Z44
A5X5Y0
P47898
P34969
P49902
P56378
P05408
Q9UGI9
P17174
Q9NY61
Q5VST6
Q6PCB6
Q9UH17
Q9NRW3
Q9HC16
Q9BZC7
Q99758
Q8IZY2
O94911
Q8IUA7
Q8WWZ4
Q86UK0
Q86UQ4
Q9NUT2
O95342
Q9UBJ2
P61221
P45844
P42684
P16219
Q15027
O00400
Q96GR2
Q96AP0
Q8TDN7
Q9NUN7
P22303
Q15822
P30532
P17787
Q9UKV3
Q9Y615
P08172
P08173
P21399
O00767
Q8N9L9
O14561
P10323
Q4L235
P62736
P68133
Q8TDG2
Q8TDY3
Q9BYD9
P61163
Q14738
Q16537
Q13362
P01912
Q30134
Q9TQE0
Q95IE3
Q5Y7A7
Q8NAA4
P04217
Q9NQ94
Q8NF67
Q5SQ80
Q96GX2
P22760
Q8N5Z0
Q2M2I8
Q4LEZ3
Q9BTE6
P31941
Q96AK3
O95477
Q9NRK6
Q09428
Q9H221
Q8TB40
Q7L211
Q12979
Q969K4
Q16570
Q9NPB9
Q8NEB7
Q68CK6
Q9NR19
O95573
O60488
Q6NUN0
P60709
P68032
P63261
Q01718
P63267
Q8TC94
O43707
Q9NZK5
Q6NVV9
Q9H2U9
Q13443
O75689
A8MUL3
O00116
P32297
Q9UGM1
Q07001
Q04844
P07510
Q07912
P25106
Q5JWF8
O96019
O94805
Q8WYK0
Q9NPJ3
Q99798
Q3I5F7
O14734
Q8NER5
Q8TC27
Q9BZ11
Q8NCV1
Q99965
P78325
Q9NPF8
P51828
Q96PN6
P35612
O15204
Q8N7X0
P07327
P00325
P00326
Q13155
Q96B36
Q92685
Q13686
Q96Q83
Q9BT30
Q96BT7
Q6UXT8
Q9UM73
Q8N6M5
Q9NP70
Q9Y4X0
Q9H4A4
Q9C0C7
P04745
P19961
Q86W34
Q8IZ07
Q8N6S4
Q5CZ79
Q92688
A6NCL7
Q9UJX6
Q8NI99
O43827
Q15389
O15123
Q9Y264
P16157
Q01484
Q8N957
Q8IWZ3
Q86XL3
Q9GZV1
Q96BM1
Q8IV38
Q9NQW6
P61981
P63104
P01892
Q4AC99
P18462
P30450
P30512
P16188
P16189
P30455
P10316
Q09160
P10319
Q29940
Q31612
P30498
Q31610
Q29718
P30499
P30505
P30508
P30510
Q29960
Q95604
Q8TDX5
P13798
P33121
Q9UKU0
Q6P461
Q08043
P36896
P37023
O43184
Q13444
P18089
Q9UKF2
Q96M93
Q6DHV7
Q9BUB4
Q6P093
Q08462
O60266
P40145
O60503
P08319
P40394
Q0VDE8
Q15848
C9JUS6
Q9H2P0
P13945
Q96IZ2
Q96SZ5
Q6UXC1
Q9Y4W6
O95081
Q9HCK5
Q86SQ6
O95433
Q9GZX7
P55008
Q96NN9
P13746
Q96QU6
P30447
P05534
P10314
P16190
P30453
P30456
P30457
P01891
P30459
P30460
P30466
P03989
P30685
P30475
P30480
P30481
P30484
P30485
P30495
Q15173
P30153
P30154
Q30167
P20039
Q9GIY3
Q7L8J4
P46952
P31937
P0DKL9
P02763
P19652
P01009
Q5TYW2
Q5VUR7
A0PJZ0
P02750
P01023
U3KPV4
Q9UNA3
P29274
Q9NS82
P01011
Q6PD74
Q9Y478
O43741
Q9H7C9
Q13131
Q9Y312
Q9UDR5
P00505
Q7Z5M8
Q96GS6
Q7Z5R6
Q8IUX4
Q6NTF7
Q8N2K0
Q9BV23
Q96IU4
O95870
Q9H3Z7
Q8IZP0
Q9P2A4
O94929
Q9ULW3
Q8N961
O00763
Q9UKU7
Q9H845
P28330
P49748
Q15057
Q96P50
Q8NC06
Q5T8D3
Q9BR61
Q8N6N7
P43681
Q15825
P36544
P02708
P30926
P11230
O00590
P53396
P20309
P08912
Q86TX2
Q9Y305
Q15067
Q99424
P26439
P78314
O60239
P11171
Q13542
Q9NRA8
P08195
P08908
P28222
P28566
P30939
Q13639
P50406
Q9BXI3
Q969T7
Q8IZ83
Q676U5
P08697
A8K2U0
Q86V21
Q8NHS2
P78363
Q4W5N1
Q2M3G0
Q9NP58
O75027
Q9H172
Q9H222
Q6UXT9
P08910
Q8WTS1
Q96I13
Q8NFV4
P00519
O14639
Q6H8Q1
Q9P1F3
Q8N0Z2
Q6UWZ7
Q15018
Q13085
P11310
Q6JQN1
Q709F0
P45954
Q9BYF1
Q5QJU3
P12821
Q9GZZ6
P11766
Q5T7M4
Q9Y2D8
P12235
Q6ZN18
P42568
Q8N556
P51825
P51816
Q5BKT4
Q5I7T1
C9J202
Q8TF27
Q96P47
A6NIR3
Q5VTM2
P52594
Q53H12
Q8N157
P35869
Q96BJ3
O95831
O43918
P17516
O43687
Q92667
O43823
Q99996
Q9NWT8
Q53H80
Q12802
Q9ULX6
Q8N8R7
O75891
P49189
P24298
P15121
P84996
Q9Y673
Q9H6U8
Q86SJ2
Q16671
Q9BXJ7
Q8WXI4
Q8N1Q8
P49753
O15254
Q9NUZ1
Q96CM8
P0C7M7
Q9H6R3
P42025
P45381
P07311
P35368
P18825
Q86TW2
Q5VUY2
Q08828
Q8NFM4
O43306
P35318
P08588
Q9Y6U3
P12236
Q9H0C2
Q08117
P55198
Q8TED9
Q8N4X5
P43652
P51826
Q9UHB7
P06280
Q9UPQ3
Q99490
Q96P64
Q5VW22
Q8N302
P51857
O43572
Q86UN6
Q495B1
Q9NQ31
Q7Z591
P31749
Q9H8T0
P00352
P51648
P43353
Q9H2A2
P02768
P05091
P05062
Q2TAA5
Q9BV10
Q9NXW9
Q6P6C2
P31947
Q15172
P63151
P04229
P13760
P01911
P29372
Q13541
O60516
P36639
Q96IX9
A7E2S9
Q9NPC4
Q9NRG9
Q15758
Q7RTV5
P54619
Q9UGJ0
Q13685
P54646
P86434
Q8WWZ7
Q8N139
Q9NP78
O60706
Q96J66
Q9NSE7
P33897
P28288
O14678
Q8NE71
Q9UG63
Q9NUQ8
Q9UNQ0
Q0P651
P41238
Q9Y235
Q8WW27
Q96SE0
Q8WU67
Q9NUJ1
Q9BUJ0
Q9NYB9
Q5FVE4
P07108
Q02410
Q99767
O96018
Q92624
Q9UM13
Q9BS18
P35414
Q8IW19
P02652
P06727
P08519
Q53RT3
Q7Z2E3
Q8IXF9
Q96PS8
P29972
A6NL99
O14520
O43315
Q3SXY8
P10398
Q96IT6
Q7LC44
O15033
P84077
P61204
P18085
P53367
P53365
Q8N1W1
Q9NWB6
Q8TER5
Q9NR81
Q12774
Q15052
Q14155
O15013
Q5VV41
Q8IW93
Q96DR7
Q9NX46
Q99856
P29374
Q4LE39
O43488
Q8N8L6
Q9NXU5
Q8IVW1
P36405
P40617
Q5T9G4
Q9UH62
Q9BPX5
Q9GZN1
O15144
O15511
P36575
Q8N5I2
P15289
P51690
P54793
Q9NR71
Q8WXI3
Q8WXH4
Q8WXK3
Q8WXK1
Q96NS5
Q9Y575
Q9Y574
Q8WWX0
Q8N9N2
Q8N3C0
Q9ULZ3
Q9NVP2
Q9BVC5
P42127
Q92484
Q92485
O95671
Q9BZE9
O95994
Q8TD06
Q96PE1
O14514
O60241
O60242
Q6QNK2
Q9UHX3
Q8IZF3
Q9Y653
Q86Y34
Q8IZF6
Q8IZF4
Q86SQ4
Q9BYV1
Q5TGY3
A9YTQ3
Q9BRQ8
Q9NVV5
Q96L96
P55789
O95076
Q99218
Q8IY63
Q9Y2J4
Q4VCS5
P49418
P15144
P39687
Q9NVM4
Q9NR22
Q8TF21
Q9UPS8
Q8N9B4
Q8N8A2
Q86W74
Q8NB46
Q6NXT1
Q9BZ19
A6NGH8
A6NC57
C9JTQ0
E5RJM6
Q9H9E1
Q8N8V4
P13928
P19801
O75106
P27338
O43747
Q9BXS5
Q9NYG5
Q9UBZ4
Q8WW43
Q06481
P55056
P02649
P02749
O14791
Q8IVJ8
Q13794
A6NM10
Q8NBQ7
P41181
P55064
Q13520
O94778
Q5H913
Q9Y2Y0
Q8N6H7
Q9NP61
Q8N726
A6NJG6
P05089
P78540
Q9NXL2
Q92888
Q96PE2
O14497
O95376
Q9UNK9
Q5VTE6
O95841
Q9UKU9
Q86XS5
Q6UXH0
Q6ZW76
Q68DC2
A6NFN9
Q9P2S6
P55345
Q6UB99
Q6P6B7
Q9H560
Q92754
P53680
Q13367
Q9Y2T2
Q9Y587
O43299
O00213
O95704
Q96DE5
Q9UJX5
Q9UJX4
Q8J025
O95996
Q9HDC9
P02655
P05090
O95236
Q15041
Q66PJ3
Q8N6S5
Q96P48
Q8WZ64
A1IGU5
Q92974
Q9NR80
Q7Z628
O43307
O15085
Q9NZN5
O94989
Q6ZSZ5
Q8NDY3
O95154
Q8NHP1
Q0P5N6
P40616
P56559
A6NH57
Q9H0F7
Q96BM9
Q9HBZ2
Q86WX3
P56211
P35611
Q9UEY8
Q6ULP2
Q5VUJ5
Q9UKV8
Q8IWK6
Q86SQ3
Q5T601
Q8IZF7
Q8IZF5
Q8IZF2
Q8IZP9
O00468
O94910
O95490
Q9HAR2
O00253
P30556
P23109
Q01433
P28838
P30533
Q6UX39
P04746
Q400G9
Q6ZTN6
A2A2Z9
Q9BXX3
A5PLL1
P54802
P10275
E9PGG2
Q12955
Q15327
Q9Y2G4
Q92527
Q9H8Y5
O14744
Q9BYT9
Q32M45
Q6IWH7
Q9HCE9
P16066
O75179
Q5VYY1
Q96NW4
O15084
Q8N6D5
Q8N7Z5
Q7Z713
Q53RE8
Q6AI12
Q5TZF3
Q8N9V6
B4E2M5
Q7Z6G8
A6NF34
P08758
Q06278
O60641
Q63HQ0
Q10567
P56377
O94973
Q7Z6R9
O14617
P53677
Q92572
Q96N21
Q92870
P60006
Q9UJX3
Q9ULZ1
Q96BI3
Q9BZZ5
Q96LR9
P51693
P02647
Q13790
Q9BPW4
Q9BWW9
O95445
P84085
P62330
Q8N4T4
Q9HCE6
Q9NVT9
Q5W041
Q9P291
Q7L4S7
P27540
Q9UBL0
P61158
Q9H981
Q7Z6K5
P32121
Q6UWY0
Q5T4W7
P0C7U1
Q9ULH1
O43150
Q8TDY4
Q8WXJ9
Q6ZVZ8
Q9Y576
Q9H672
Q9H1I8
Q7L266
O43681
Q9BXN1
P26436
Q2TB18
O75129
Q8WWH4
P54707
Q9HD20
Q9NQ11
P50993
O14983
P16615
Q93084
P23634
P98194
O75185
Q06055
P48201
P14621
Q9Y3Q7
P35348
Q9P0K1
O75077
Q9UKQ2
Q7Z4H4
Q6IQ32
Q9BRR6
Q9NRN7
P54922
Q16186
P22570
P05141
P55197
Q13015
Q9Y6Z5
Q8WV93
O95394
Q9H9G7
Q7Z7M1
Q14246
Q9BY15
Q96K78
Q9HBW9
P50052
Q12904
O00170
Q9P2G1
Q9H9L7
Q5T1N1
Q9BT22
Q9H553
Q9Y672
Q9BVK2
Q6ZNB7
Q96Q42
Q15699
Q8N7J2
Q8N944
O95626
P01160
P01019
Q7Z5J8
Q9NU02
Q9HCJ1
Q8NFD2
Q8NAG6
O60678
Q96LA8
Q9NW15
Q9NQ90
Q75V66
A1A5B4
P20594
P04083
P20073
P21397
O75843
Q9Y6Q5
Q96PC3
Q6VUC0
Q96CW1
O00203
P59780
P50583
Q9Y6B7
Q9UPM8
O00189
Q8NCL9
P25054
Q6Q788
Q0VD83
P04114
P02654
F7VJQ1
Q719I0
Q9BQI0
O14862
Q16352
Q9NZN9
Q96IF1
P14550
O60218
Q9Y2D5
O75969
Q5JQC9
Q5T2L2
O94788
P47895
Q3SY69
Q60I27
Q96Q35
P20292
Q9NP73
Q96F25
Q6GMV1
Q6NS38
Q3KRA9
Q6UX46
Q96QP1
Q86TB3
Q9H161
Q01432
Q9P2R3
Q86SG2
Q8N283
Q8WVL7
Q9ULJ7
Q3KP44
P58335
Q9UJ72
P07355
P12429
P09525
P08133
P61966
O95782
P05549
Q9H1A4
P27695
P02656
Q9BQE5
Q9BWW8
Q96IL0
Q92482
P55087
O60306
Q8WWN8
P25098
P35626
Q92747
Q8IWT0
Q8N6T3
Q13795
A5YM69
Q86VW2
Q5SW96
Q8IVW6
Q68CP9
Q969Q4
Q8N4G2
Q9NVJ2
P04424
Q8N2F6
Q8NEN0
Q5T2S8
Q96C12
Q6NXE6
Q8IUR7
Q5H9R4
P61160
Q9C0K3
P59998
P49407
A6NEK1
P15848
Q5FYA8
Q5FYB1
Q5FYB0
Q9H2C2
P18440
P11245
Q9HBK9
Q495Z4
Q8WXK4
A6NK59
Q96Q27
Q9NWX5
Q9H765
Q96DX5
Q99929
Q9NQ33
Q8IZT6
Q96KQ4
Q13625
Q76L83
P05023
P13637
Q13733
P05026
Q5T9A4
O95260
O75143
Q96DT6
Q86TL0
Q9Y6H3
P51164
Q99766
Q8IVF2
Q09666
Q9NZD4
Q9UKB5
Q02040
C9JRZ8
Q04828
P52895
P42330
Q9UKA4
Q02952
Q9P0M2
P0CW23
P24588
Q13023
Q96JD6
A6NHY2
P31751
Q9Y243
P30837
P30838
P48448
P30038
P49419
Q8TD30
P04075
P09972
Q8TCU4
P35858
Q9UHK6
P02760
P19021
Q99217
Q5JTC6
Q6DCA0
Q9UKV5
Q86WK6
Q86WK7
Q8IY45
Q07075
Q8N6M6
Q6Q4G3
Q86YJ7
Q8IVF6
Q9BXX2
O43423
Q9BTT0
Q69YU3
P0C6C1
A6QL64
Q8N2N9
Q5JPF3
Q96K21
P16860
P23582
P03950
Q9Y5C1
Q9BY76
Q99873
Q6P2P2
Q5XXA6
Q4KMQ2
P17342
Q9NXR5
Q6UB98
Q92625
P01008
Q9H6X2
P50995
P27216
O76027
P28039
Q16853
P63010
Q92481
Q2VPB7
Q9H0R1
Q9NUS5
O14727
P07306
Q9NR48
P78348
Q16515
Q9UHC3
Q96FT7
Q9NWL6
P08243
Q5U4P2
Q6ICH7
Q6HA08
O14525
Q8IXJ9
O94823
P98196
Q8NB49
P14415
P20020
Q01814
Q8TBG4
Q8IUZ5
P05496
Q9NTI2
O43520
P0DMR3
Q5SQI0
Q86WG3
Q9ULI0
Q9NVI7
P18846
P18847
P18848
P17544
Q9H0Y0
Q9Y4P1
O95352
Q9UII2
P82987
Q8NHH9
Q13315
P54710
P25705
Q8N5M1
P56134
Q13535
Q9H324
P58397
Q76LX8
Q8TE57
Q8TE59
Q9UHI8
O95450
O15072
Q9UKP5
Q9P2N4
Q9UBB4
P0C7T5
Q9H7T9
Q9UQB9
O75061
P27037
Q13705
Q58HT5
Q3ZCQ2
Q5VT79
O15169
Q9HD36
O43521
Q9BXK5
P61769
Q6Y288
Q9Y2A9
Q6ZMB0
Q7Z7M8
O96024
Q9BPU9
Q8WXS3
P0C853
Q14032
Q9NXR7
Q13829
Q6ZUV0
O75531
Q8NFJ9
Q9C0K0
Q9NWK9
Q9HAY6
P10415
P41182
Q8WUZ0
Q9BUT1
Q15582
Q8NFJ8
Q8NDY6
O14503
Q9C0J9
Q6ZP65
Q9NZM4
P55957
P53004
Q13489
P46663
P51451
P06576
P30049
Q6ZP68
Q9Y679
Q8WXX7
Q9NQS1
Q8NBF6
Q5T686
A6NMY6
Q9Y2T1
Q9C0J1
Q67FW5
Q9Y2C3
O43505
Q00973
Q6L9W6
O60909
Q9UBX8
Q9UPM9
Q92934
O95429
Q9UL15
Q9P281
Q13145
Q99728
Q9HBU1
O60756
O14874
O95999
P20749
Q86UU0
A2AJT9
Q5H9F3
Q6W2J9
Q9Y276
Q8NDZ0
Q5T5X7
Q8N1M1
O15155
Q9HBH7
Q9NWD9
P16442
Q7RTS1
Q93088
P55061
Q9UHR4
A1A5D9
Q9Y6D6
Q5TH69
Q13323
Q2TAZ0
Q6ZMM2
Q8WXF7
O43313
O00244
P18859
P35670
Q5TC12
P48047
Q9H3M9
Q156A1
Q5T1B0
Q16548
Q96Q91
P59052
P02730
Q9NPZ5
O94766
Q8NFL0
Q6UX72
Q9Y5Z6
O43825
Q9NWV8
Q8WZ19
Q13072
Q86Y28
Q9UQB8
Q8IXM2
Q9BZE3
Q9H1Y0
Q9BSB4
Q8N6G6
Q6UY14
Q6DD88
P03928
O43861
P36542
Q5VV63
O75882
P46100
Q8WXS8
Q8TE58
Q8TE56
Q8TE60
P59510
Q99700
P54252
O14977
Q96L58
Q86Y30
Q86Y27
Q9UHQ4
Q9NY43
Q9UMQ3
Q9BXC9
P50895
O75815
Q8N143
Q4VC05
P0C6P0
O00512
Q8NFC6
Q02338
Q9H6L4
Q7Z3E5
P0C7Q2
Q9H993
Q9NZ32
Q9P1U1
Q9H9F9
O15145
Q8TBH0
P51689
Q96EG1
Q96QS3
Q7RTU5
Q9Y284
L0R819
Q9C0F0
O60312
Q9P241
Q9Y2G3
Q9H7F0
Q4VNC1
Q4VNC0
Q5VTU8
P24539
Q5T6C5
Q9Y2Q0
P98198
O60423
Q96QE3
Q9Y2D1
P18850
O94817
Q96BY7
Q9NT62
Q8WYN0
Q674R7
P54259
O75947
P56385
P07741
Q6NSI1
Q6UW56
O15143
P15514
A8MVX0
Q8NFD5
Q9Y4X5
Q8N7S6
A6NKF2
Q03989
Q14865
Q9Y4B4
P36404
P49703
Q9Y689
Q96KC2
Q6T311
Q7L311
Q6P1M9
Q96B67
Q8NCT1
P10523
O00192
Q13510
P50553
P17405
A6ND91
P20933
Q12797
P00966
P54709
Q9UN42
Q16720
Q14CW9
Q8TF62
Q8NBU5
Q5TC04
P15336
Q99941
Q96SQ7
P20648
P56381
O75964
Q04656
O75110
Q6XD76
Q9Y294
P07307
Q9UBL3
Q9NY37
P46597
Q7Z4Y8
Q9ULK2
Q6PL18
Q5T2N8
Q7Z3C6
Q86TH1
Q92858
Q8N100
P00846
Q13825
Q96GD4
O75366
Q6E213
Q9H6S1
Q96A70
Q92843
Q5TBC7
Q6RW13
Q8WXE1
O75173
Q9UNA0
Q9UKP4
Q9UP79
P17735
P54253
Q8WWM7
O15265
Q9H1Z8
O14965
Q9BZR8
P04920
P48751
Q9P2W7
Q9NY97
Q9BYG0
O60512
Q9H3F6
P56817
Q9Y5Z0
Q9BYV9
O00154
O95816
Q8N9N5
P35613
P80723
Q9NR55
Q9NRL2
Q96PG8
Q9BXH1
A8MTZ0
Q5H9J7
Q6PI77
Q6UXY1
Q9H694
Q8TD16
Q13075
Q13490
O15392
Q9NR09
Q96CA5
Q86UB2
P62952
Q96LC9
Q8N8U9
Q14692
Q9UMX3
Q53S33
Q8N9W6
O14613
Q9NP55
Q8NFQ6
O95861
P59051
Q96IK1
O75936
Q96FH0
Q9UKI2
P59827
P50747
P15056
P38398
O95696
P25440
Q15059
O60885
Q9H8M2
Q8WY22
Q96NH3
P55201
P32247
Q9NSI6
Q96G97
Q9NW68
Q8WZ55
Q9UPA5
Q5W0U4
Q8WVV5
Q9BX70
Q96Q07
P62324
Q14201
Q9NY30
Q7Z6A9
Q6NUI1
Q86VB7
Q8N1F1
Q9NS00
P02745
P02746
Q9BXJ3
Q9BXJ0
Q9BXI9
Q9BXJ2
Q16581
O14569
Q9BWL3
Q8WWF1
Q8N0U7
Q6P1W5
Q8N9H9
Q8NDD1
B1AJZ1
Q9H425
A0A0U1RR37
Q7Z3S7
Q8WTZ4
Q8N1I8
Q8TDN4
Q9NPB3
Q9BXU9
O75952
Q13936
O95180
Q13698
Q02641
Q86Y37
P55283
P33151
P55285
P55286
Q8N3J6
P07451
Q9Y2D0
P23280
P43166
Q16790
Q5VU97
P10092
P0DP24
P0DP25
Q96L12
Q9P1Y5
P49913
P20807
P40123
P20160
Q86UW7
Q8WWF8
Q9BX69
Q86X55
Q16568
P07339
P08311
P43235
Q5NE16
Q9UBR2
Q8WU43
Q580R0
Q96LR7
Q08AI8
Q8N8R5
A8MZ97
Q3KRA6
Q0P641
Q6UX34
Q53S99
Q9H9S4
Q8IVU9
Q6UW01
Q9NTU7
P15088
Q9UI42
Q8WXQ8
Q96IY4
Q9UPW5
Q5U5Z8
Q96MI9
Q8NDL9
O75976
Q9UBW5
Q9NQY0
Q96P09
P30411
P78537
Q14137
Q969J3
Q96GS4
Q53HL2
Q9H3Q1
Q00587
Q96DR5
Q8N4F0
Q8NFQ5
O15178
P51587
Q9NPI1
Q9H0E9
Q58F21
O75150
Q5PSV4
Q9ULD4
Q8TDN6
Q6UXG8
P19099
Q9NR16
Q9Y4F5
P0DN25
Q96EU7
Q9BXJ5
Q9BXJ4
P60827
Q9NZP8
B2RNN3
P11586
Q6UB35
Q9P2K1
B7Z1M9
Q9NRR3
Q9Y5P4
P20851
Q99643
O75493
Q9ULX7
Q9HA72
Q5R3K3
P22676
P01258
Q9UMQ6
Q9Y6W3
A6NHC0
O14815
Q9BXL7
Q9BXL6
Q5EG05
Q8N4J0
Q8N187
P07498
P51878
Q92851
P41180
Q8WTX7
Q6PJG6
P46736
Q5VTR2
Q9HAW0
Q9HCU9
O60477
Q9C0B6
Q76B58
Q6RI45
Q3C1V8
Q075Z2
O14981
Q9H0C5
Q96KE9
Q9BSF8
A6QL63
P41223
Q7L1Q6
Q9Y6E2
P15538
Q8IYA2
Q9BV19
Q5VUE5
Q96LT6
Q9NSG2
Q6ZSJ8
Q5TEV5
Q5JT78
Q5JVX7
Q5VVC0
Q3SY05
Q8NEQ5
Q8NAE3
Q8TAB5
Q6PIY5
Q9H8G2
Q14444
Q6IMN6
Q9ULU8
Q96LW7
Q9H257
Q5VZK9
Q6F5E8
Q8ND23
P05814
Q96PB1
P51636
Q969G5
Q13938
Q9NWW7
Q96LS8
Q8N535
A6NGG8
Q8NEM8
P16870
Q66K79
Q92793
Q8N4T8
P35520
Q9HBI5
Q8N5N4
Q6P1S2
Q3SXR2
Q5JPI3
Q8TBZ0
Q8NEF3
Q9H0I3
Q8IWD4
Q96HB5
Q86Z20
Q96EE4
Q6PK04
Q96M89
Q6ZP82
A4D256
Q8NCX0
Q8WUD4
Q49A88
Q86WR0
Q2M243
Q8N5R6
Q96HJ3
Q8IWA6
Q8NA47
Q8IXS2
A6NI79
Q6NSX1
Q2M329
Q96F63
Q16204
Q9Y3X0
Q8TC90
P78556
O00585
O15444
P13236
P13501
Q9NUG4
Q8N888
P11274
P23560
A6H8Y1
Q7L4P6
O76090
Q8NFU0
Q96G01
Q6AI39
P35226
O95393
Q7Z5Y6
O00238
P51813
Q01954
Q9GZN4
Q96KV6
O00481
O00478
Q96K17
Q5XKL5
C9JJ37
Q06187
Q9UIR0
A8MVZ5
Q5T3Y7
O95971
Q6UWJ8
Q96L14
Q69YN2
P02747
O75973
P00736
P09871
P0C862
Q96HQ2
Q96NR2
O14523
Q53TS8
Q6P1N0
Q5T0F9
P21730
Q9P296
Q9BRT7
Q5SVJ3
Q5VVS0
Q96MC9
Q8N1D5
Q96HA4
Q5SNV9
Q8IYL3
Q6ZWK4
Q5TG92
Q5SR53
Q8NC38
A1L170
P54289
Q9BRK5
Q9Y6J0
Q9BTV7
Q9NZU7
P57796
Q9NP86
Q86V35
Q9P1Z2
Q13137
Q9Y6N8
P55287
P55289
Q13634
Q9UJ99
Q9H251
P19022
P22223
Q9BY67
Q8N126
Q8NFZ8
Q13111
Q13112
Q8TC20
Q9NS85
Q8N1Q1
P00915
P30988
Q96GE6
P0DP23
Q16602
P27797
O43852
P27824
Q9NYX4
Q8NCB2
Q08AD1
Q6MZZ7
O75808
P07384
Q01518
P40121
O75052
Q3B7T3
Q14457
Q5SZJ8
Q8N7W2
Q9BXY8
[truncated: 18,246 more rows]

## Sheet: TableS7
Table S7: All the reviewed human proteins not associated with any diseases
UniprotID
Q4UJ75
Q5T5F5
Q9Y614
Q6ZNF0
Q562R1
Q9BYX7
Q9UKJ8
Q7Z695
Q3MIX3
Q5VUY0
Q3LIE5
Q9H0P7
A8MT82
P56378
Q5VST6
Q6PCB6
Q8TDN7
Q9Y615
Q9BYD9
Q8NF67
Q5SQ80
Q4LEZ3
Q9BTE6
Q8TB40
Q7L211
Q969K4
Q6NUN0
Q6NVV9
A8MUL3
Q5JWF8
Q8NCV1
Q96BT7
Q6UXT8
Q8IZ07
Q8N6S4
Q5CZ79
A6NCL7
Q9UJX6
Q8IV38
Q4AC99
Q6P461
Q9UKF2
Q6DHV7
Q9BUB4
Q6P093
C9JUS6
Q7L8J4
P0DKL9
Q5TYW2
Q5VUR7
A0PJZ0
U3KPV4
Q9H7C9
Q9Y312
Q96GS6
Q9H3Z7
Q96P50
Q8N6N7
Q969T7
Q86V21
Q8NHS2
Q4W5N1
Q6UXT9
Q96I13
Q8NFV4
Q9P1F3
Q709F0
Q9Y2D8
Q6ZN18
C9J202
Q8TF27
A6NIR3
Q5VTM2
Q9NWT8
Q9Y673
P0C7M7
P07311
Q86TW2
Q5VUY2
Q8NFM4
Q5VW22
Q86UN6
Q495B1
Q9H2A2
Q9NXW9
Q96IX9
A7E2S9
Q7RTV5
P86434
Q9NUQ8
Q0P651
Q8WW27
Q96SE0
Q8WU67
Q9BUJ0
Q8IXF9
A6NL99
Q96IT6
Q8TER5
Q8IW93
Q8N8L6
Q8IVW1
Q5T9G4
Q9UH62
Q9GZN1
Q8N5I2
Q8WXH4
Q9Y575
Q9BVC5
Q8IZF6
Q8IZF4
Q8TF21
Q8N9B4
Q8NB46
Q6NXT1
Q9BZ19
A6NGH8
A6NC57
C9JTQ0
E5RJM6
Q9BXS5
A6NM10
A6NJG6
Q9UNK9
Q5VTE6
Q86XS5
A6NFN9
Q6P6B7
Q9H560
Q96DE5
Q66PJ3
A1IGU5
Q8NDY3
O95154
Q8NHP1
Q0P5N6
P40616
A6NH57
Q5VUJ5
Q5T601
Q8IZF7
Q6UX39
Q400G9
Q6ZTN6
A5PLL1
E9PGG2
Q9H8Y5
Q9HCE9
Q96NW4
Q8N6D5
Q8N7Z5
Q53RE8
Q6AI12
Q5TZF3
Q8N9V6
B4E2M5
A6NF34
Q7Z6R9
P60006
P84085
Q8N4T4
Q7L4S7
Q9H981
P0C7U1
Q8WXJ9
Q6ZVZ8
Q9Y576
Q9H672
Q2TB18
Q9Y6Z5
Q9BY15
Q9H9L7
Q7Z5J8
O75843
Q9BQI0
Q5T2L2
Q3KRA9
Q6UX46
Q86SG2
Q8N283
Q8WVL7
A5YM69
Q9NVJ2
Q6NXE6
Q5H9R4
Q9C0K3
P59998
A6NEK1
Q9H2C2
Q495Z4
Q8WXK4
A6NK59
Q9NWX5
Q9H765
Q96DX5
Q9NQ33
Q13733
Q86TL0
Q99766
Q8IVF2
Q02040
C9JRZ8
P0CW23
Q6DCA0
Q8IY45
Q86YJ7
Q9BXX2
Q9BTT0
Q69YU3
P0C6C1
Q5JPF3
Q6P2P2
Q9NXR5
Q9NUS5
Q9NWL6
Q5U4P2
Q6HA08
O94823
Q9ULI0
Q9H7T9
P0C853
Q6ZUV0
Q6ZP68
Q9Y679
Q5T686
A6NMY6
Q9C0J1
Q9P281
O60756
A2AJT9
Q5T5X7
Q8N1M1
A1A5D9
P59052
O43825
Q8IXM2
Q9BZE3
Q9BSB4
Q86Y27
Q9NY43
Q9H6L4
Q9H993
Q9NZ32
Q8TBH0
Q7RTU5
Q9Y284
L0R819
Q4VNC0
Q5VTU8
P98198
P56385
Q6NSI1
A8MVX0
Q8N7S6
A6NKF2
Q03989
Q6T311
Q7L311
Q6P1M9
A6ND91
P54709
Q14CW9
Q5TC04
Q6XD76
P07307
Q7Z4Y8
Q9ULK2
Q6E213
Q5TBC7
Q5H9J7
Q6UXY1
O14613
P59051
Q96IK1
Q96FH0
Q9NW68
Q6NUI1
Q8N1F1
Q9BXJ3
Q9BWL3
Q8WWF1
Q6P1W5
Q8N9H9
Q8NDD1
B1AJZ1
Q9H425
A0A0U1RR37
Q8WTZ4
Q8N1I8
Q9Y2D0
P0DP24
P0DP25
Q9P1Y5
Q5NE16
Q8WU43
Q580R0
Q96LR7
Q08AI8
Q8N8R5
A8MZ97
Q3KRA6
Q0P641
Q6UX34
Q53S99
Q6UW01
Q8WXQ8
Q9NQY0
Q969J3
Q96GS4
Q8NFQ5
Q9ULD4
Q8TDN6
P0DN25
Q9BXJ5
B7Z1M9
Q9UMQ6
Q9Y6W3
A6NHC0
Q8N4J0
Q8WTX7
Q9C0B6
Q96KE9
Q8IYA2
Q9BV19
Q5VUE5
Q96LT6
Q5TEV5
Q5JT78
Q5VVC0
Q3SY05
Q8NEQ5
Q8NAE3
Q8TAB5
Q96LW7
Q6F5E8
Q9NWW7
Q96LS8
Q8N535
Q8N4T8
Q8N5N4
Q6P1S2
Q3SXR2
Q5JPI3
Q8TBZ0
Q8NEF3
Q9H0I3
Q8IWD4
Q96HB5
Q86Z20
Q96M89
A4D256
Q8NCX0
Q8WUD4
Q49A88
Q96HJ3
Q8IWA6
A6NI79
Q6NSX1
Q2M329
Q9Y3X0
Q8TC90
Q9NUG4
Q8N888
Q7L4P6
Q8NFU0
Q6AI39
Q96KV6
Q96K17
Q5XKL5
C9JJ37
A8MVZ5
Q5T3Y7
Q6UWJ8
Q96L14
P0C862
Q96NR2
O14523
Q53TS8
Q5T0F9
Q9BRT7
Q5SVJ3
Q5VVS0
Q96MC9
Q8N1D5
Q96HA4
Q8IYL3
Q6ZWK4
Q5TG92
Q5SR53
Q8NC38
A1L170
Q9BTV7
Q9NZU7
Q9NP86
Q86V35
Q96GE6
O75808
Q5SZJ8
Q8N7W2
Q6ZT62
A8MY62
Q1RMZ1
Q6PGQ7
P59826
Q6PL45
B2RXH4
Q8N1D0
A2RUR9
Q7Z5L3
Q86Z23
Q4G0S4
Q96MC4
Q9Y426
Q9NWV4
Q86Y29
Q8IYS8
Q6P575
Q5H9B9
Q96A19
Q3MJ40
Q8TF44
Q86YS7
Q6DHV5
Q6ZSU1
Q6ZMU1
Q9H0H9
Q8N8Q1
Q8TCZ2
Q9H7X2
Q5T7R7
Q5VU69
Q5T5A4
Q8N6G1
Q5T0J3
Q6ZS94
Q76KP1
Q9UIF8
C9JSJ3
Q9Y3E2
Q9H3K6
Q96B45
Q6NZY7
Q9GZL8
Q9BQP9
Q5VW32
A6NE02
Q6UXE8
Q6UX41
Q13939
Q9BRT8
Q5JTY5
Q5RIA9
A6NI87
A6NNP5
P0C221
A6NF36
Q5T5S1
Q52MB2
Q8N715
H7C350
A1A4V9
Q8NCU4
A0A1B0GTZ2
Q8N9Z2
Q15834
Q96ER9
Q8N4S0
Q86UT8
I3L3R5
P0C7X3
P86790
Q9NXV6
Q8WUQ7
P47755
A6NCS6
A6NN90
Q6ZV80
Q6P9G0
P23435
Q6ZRV3
Q96MF4
Q494R4
Q569K6
Q0VFZ6
Q9NQR7
H3BU77
Q7Z3E2
A0A1B0GVG4
A0A1B0GUA6
Q8NCU1
Q8IV13
Q5T2Q4
Q8N1A6
Q504U0
Q6ZRC1
A8MXV6
Q8NHZ8
Q6ZSI9
A6NHX0
Q7Z7H3
Q13166
A6NCI8
Q8IUF1
Q4V339
Q96BT1
Q6ZUJ4
F5H4A9
Q8IYK2
Q8IYX3
Q8NDH2
A0A096LP49
Q96LY2
Q9GZT6
Q1T7F1
Q96LX7
Q9Y6R9
Q8IV32
Q6ZN84
Q9NVE4
Q06432
Q52M75
A6NDU8
Q2M2E5
P09093
B2RD01
Q9NSP4
Q96H22
Q7L2Z9
P59074
Q96FZ7
Q8WUX9
Q9NRG0
Q9BUW7
Q5SZB4
Q5JTZ5
Q8N9P6
Q9NPC3
Q9C0C6
Q8N326
Q8N4M7
Q3C1V1
C9JXX5
Q7Z7L8
Q8N999
Q495D7
Q86WS4
Q5U649
C9JDV5
Q2HXU8
Q6ZU45
Q8N7P3
C9JDP6
Q8NHS1
Q9HAZ1
A0PK11
Q5K130
Q96M20
Q3B7I2
Q8N815
Q9H8S5
Q8N6W0
Q5JTW2
Q4VX62
Q96N11
Q6ZTY9
A6NGG3
Q5BN46
A6NHY6
Q5VYM1
Q5VTT2
Q5TBE3
Q5T742
Q5SWW7
Q711Q0
Q9H7T3
B7Z368
Q8N5U0
Q8TAV5
Q6NUN7
Q9BRQ4
A6NJI1
A0A1B0GVM6
E9PRG8
Q8NC01
Q496F6
Q49AR2
Q96MH7
Q569G3
A4QMS7
Q8N8D9
P0C854
P08218
Q5SZQ8
Q96BT3
Q5JU67
A8K010
Q9P0P8
Q8IYR0
Q9H8X3
Q5I0X4
Q8IYW2
Q96MR6
Q9BPX7
Q8N865
Q8WVR3
Q9BRJ6
Q8IZ16
A4D0T2
A4D174
Q6NUI6
Q96BP2
Q9BSY4
Q8N365
A4QN01
Q9NX76
Q86UP0
Q5JW98
Q8N5C1
Q96M34
A1A4F0
A6H8M9
Q8N9R6
Q6UWT4
A6NGY3
C9J3I9
A6NFR6
Q9H5L9
Q5TB80
Q96KX2
Q68DN1
Q6UXQ4
Q2NKX9
A6NJV1
Q8N5S3
Q8N813
Q6ZVT6
H3BNL1
Q96CT7
Q96BQ5
Q17RM4
Q8N4L8
Q96M95
Q96MW1
Q96A33
P62955
Q6ZMN8
Q8N7R7
Q96KX1
Q7Z6I8
F2Z3F1
Q8IYX8
A8MTB9
Q8N7Q2
Q86SI9
Q9C0F1
Q8TAP6
Q5T4I8
Q5T5N4
Q7Z4R8
Q5TEZ4
P0C671
H3BNL8
Q96G28
Q96MT7
Q6ZTR5
Q8WU49
A4D0Y5
Q49A92
Q8N0T1
Q6ZUL3
P0CE67
Q9BWC9
Q8WV48
Q6ZUS5
Q4G0S7
P0C7I6
A6NGH7
A2VCL2
P0CW27
A0ZSE6
Q96AQ1
Q5T9S5
Q5VVM6
Q9BV29
Q4VC31
Q9BR77
Q8N998
Q53HC0
Q567U6
Q9ULG6
Q6IQ19
Q53FE4
C9J302
Q5M9N0
Q7L3B6
A6NJW9
Q9BWV3
Q8N0S6
Q5T6M2
Q5SQH8
Q99674
Q8TAG6
Q96LL4
Q8NAV2
Q9Y4M8
Q6P047
Q6P1X6
P0DMB2
Q96T59
Q9Y6Z2
Q5T0Z8
Q5SZD1
Q6P656
Q96MT4
Q7Z4U5
D6REC4
Q8NI28
Q9H7B7
Q96KT6
Q9H7E9
Q96CB5
Q96NF6
E5RJ46
P0DMQ9
Q8WUX2
O43633
Q9P2E5
Q8IXQ3
Q6ZRZ4
Q8N4C0
Q5T8R8
Q96MD7
Q8NAJ2
Q8WZB0
Q6ZV77
A2RU37
C9J069
P86791
Q8WVX3
Q6W349
Q8IY42
Q96LM5
A7E2U8
A8MTT3
Q6P2H3
Q9HD87
Q9GZU0
Q6UWU4
Q5TEZ5
Q5T699
Q8NDM7
Q96N23
Q5T655
Q5T0N1
A6NFT4
Q9C0B2
Q6ZQR2
Q8N9H6
Q96Q77
Q9NQ89
Q8N6U2
Q9H741
Q6X4T0
Q8N7H1
Q32Q52
A5D8T8
Q8NCF0
Q86X83
Q7L2K0
Q6PH81
A6NNT2
Q8WVH0
Q8IYJ1
Q8N7U9
Q9BQA9
Q0P5P2
Q96MU5
Q86X59
Q6UX52
A2RUQ5
Q6ZR85
Q9BZP3
Q96B23
Q68DL7
O60519
Q86T23
Q6NVV7
Q86X02
Q8NAS9
Q9NS84
Q9H2J1
Q5W0N0
Q5VXU9
B1AMM8
Q5T280
P0C7P0
Q5T681
Q5T2E6
Q8N1V8
Q5VZT2
Q5T292
Q96F05
Q96N53
Q8N8P7
Q8NBR9
Q6NUJ2
Q6PI97
Q6UXZ3
Q08708
Q2T9L4
H3BRN8
Q8IVM7
Q17RA5
Q96DG6
O95476
Q9BYD5
Q8IZM0
Q96NU0
A8K5M9
Q9BR76
Q7Z3J2
Q8WTQ4
Q5TCH4
Q9HCS2
Q8N118
O76031
Q32M92
Q6ZRI6
Q8N910
Q5SY13
O95741
Q9UKF6
Q8NEP4
Q9H8M1
A0A1B0GUU1
Q96KH6
Q96N68
Q7Z4B0
A6NMZ7
Q9NYJ1
Q9BQW3
Q6ZP98
Q6ZW13
Q6UX73
Q96LL3
Q8WW18
Q8N8I6
Q2M2W7
A8MV24
Q8TCD1
Q2VPA4
A6NIL9
Q05D32
Q2VPK5
A6NIU2
Q96NS8
Q86U37
Q9H972
Q96I85
Q8WXQ3
Q9UKZ1
Q9H2U6
Q8N8G6
A2RUU4
Q6UWE3
Q9H0A8
Q7Z4G1
Q9P000
O60397
Q8NHV5
Q6UWD8
Q5TA50
Q8N3J3
Q53H64
A8MU93
B2RV13
F2Z3M2
Q96FQ7
Q32NC0
Q6ZTR6
Q9BVV8
Q8N9M1
Q0VDD7
C9J6K1
I3L1E1
Q6PB30
Q5T1B1
Q5SQS8
Q96S95
Q96M19
Q69YU5
Q8N812
Q6ZS10
Q6UXF7
Q8IZS7
P56880
H7C241
Q8NHS4
Q96DZ5
P49761
Q86VU5
Q86TU6
Q86SX3
Q86U02
Q8N769
Q8NCQ2
Q8IV77
Q8WUR7
Q6ZUT6
A6NNL5
P0C842
Q9H5F2
Q9NQ32
Q96A22
Q6IPW1
Q86VG3
Q96LM1
Q8N5I9
A8MTZ7
G3V211
Q8N2M8
Q96F83
P0C7M8
A6NM45
Q8N3C7
Q9NWQ9
Q9NPU4
Q15003
O95406
G9CGD6
Q9H9A5
Q9BZ76
Q9P218
Q8N1P7
H7BZ55
Q8IUH2
Q8WXF5
A5YM72
Q9BUV8
Q9GZN8
Q9UGB4
A1L168
Q8NHU0
Q6GPI1
Q7RTX7
Q9H7T0
Q6XXX2
P58512
Q6ZN03
Q8WYQ4
Q6ZV56
Q6P5X5
Q969M2
P0DP74
A0A096LNP1
Q96FN4
Q9UBL6
Q96SM3
Q96EN9
A6NCJ1
K7EIQ3
Q4G0I0
P0DMU8
P0C5K7
Q8IX95
Q8IX94
P60606
P0C2S0
A6NM66
Q8N1L1
Q6IC83
A8MYA2
A6NEN9
Q9H9Q2
Q9H175
Q4KN68
Q9BQM9
Q96LM9
Q8IYI0
P0DMV0
P0DMU9
Q86UF2
A4D2H0
Q86XQ3
Q9NYP8
Q9NV44
P59091
Q9NXE8
Q9HAI6
Q8TB33
Q8TB03
Q8N2A0
Q6YFQ2
O15255
Q8NBI2
Q2PZI1
P0C864
Q9H336
Q96RY5
A8MQ03
Q9UFG5
A6NJJ6
Q8TBR5
Q5T4H9
Q8WXC6
Q5W188
Q12996
Q9NUD7
P0C5K6
Q9H4R4
Q6ZNR8
P0C2W7
A4FU28
Q6ZRH7
P58513
Q8TCZ7
P59036
Q9NWM3
Q9Y442
Q5VT33
Q8N9T2
Q96DE9
Q96LI9
Q96KN9
Q9UJ94
O96002
A6NGU7
Q9H5V9
Q6ZMK1
Q6ZN68
Q9NRG7
Q66K64
A8MXU0
Q30KQ8
Q30KQ7
Q5J5C9
Q8N688
Q8NES8
Q7Z7B8
Q9H1M3
Q3SXM0
A6NGE4
A8MYV0
Q14154
Q6ZUT9
Q7Z4L0
Q96MC5
Q9BSU1
Q8IYS4
Q14CZ0
Q8N9R0
A8MZG2
H3BN30
Q86WR6
Q8N4C9
Q8IVE0
Q9H6X5
Q5BKX5
Q9NVV2
Q5T3F8
Q9Y534
Q8WXD9
Q8WXE0
Q9H112
Q9H114
Q9BR46
Q9NUB4
Q8N268
P0DMU7
P0CG12
P0CG13
P0CG41
P59089
Q96M42
B9A014
Q9NTM9
O95567
C9J442
P0CZ25
A8MPP1
P0DP73
P59861
Q6ZPD9
Q7Z388
Q6NXN4
Q5D0E6
Q5T1A1
Q8NHQ9
Q68D51
Q5VZ89
Q8NEG7
A6NKP2
Q8N136
Q30KR1
Q7Z7B7
Q30KQ1
Q4QY38
Q30KP8
Q8NFT6
Q5VU92
Q5VW00
Q8TEB1
A2VCK2
P59894
Q9GZR7
Q30KQ5
Q96PH6
Q8N687
Q9H1M4
Q30KP9
Q8N568
Q8IV53
Q7L5Y6
Q6UX07
Q9H6R0
Q9UNQ2
Q9Y2G8
Q6P3W2
Q9H1X3
Q9UK85
Q8TBM8
Q9NVM6
Q8N4W6
Q96LL9
Q8IXT2
Q8N7S2
Q30KQ4
Q8N690
Q92771
Q9NUI1
Q8WXF8
Q6IED9
Q6UWP2
Q8N5I4
Q6P158
Q14562
A7MBM2
Q9UF47
Q9ULA0
O43598
Q86YN1
Q9H2P9
Q8NA75
P0C7V8
Q5QP82
Q9NXF7
Q6ZRR9
Q5T197
Q9Y6V7
Q5H9U9
Q14147
Q8IY37
Q96MA1
Q96SC8
A6NH13
Q9H9R9
Q6PH85
Q8IWE4
Q92564
Q8IU60
Q9H773
Q9BW61
Q8WTU0
Q9H0S4
Q9BQ39
O75064
Q6IQ26
Q8IWF6
Q8N2C3
Q6ICB0
Q6ZPD8
Q8NCG7
Q9P1J3
Q9BPX1
Q969H9
Q6UY11
Q9H4A9
Q92782
P0CG22
Q8NBI3
Q6PK57
Q5HYR2
O75953
A6NFQ7
A6NNA5
A0PJE2
Q5F1R6
Q96GE9
Q6ZS02
A6NC42
Q8IY82
P55039
Q6PGQ1
Q6IAN0
P0CJ86
Q9P2K9
Q9H4G8
P0CJ87
P0CJ89
Q96G46
Q8IVF4
Q8N1N2
Q86Y13
Q6ZTU2
Q6PKH6
O14972
Q8NBA8
P0CJ90
Q68J44
Q8WWB3
Q9P225
Q6P2E9
Q5VTE0
A6NFE3
P60507
P60608
A8MWE9
Q8WVE0
Q5JPI9
Q8IZU8
Q6ZN92
A2CJ06
O75071
A4FU69
Q9HA90
P59020
A6NLW8
P0DN84
Q96IM9
Q0VDD8
Q9NVP4
A8MZ26
Q0D2K5
Q9H223
Q9Y262
A4GXA9
Q96A84
Q9NW81
P49184
Q9H4B8
C9JQL5
Q96FN9
Q8N5C7
Q96PT4
Q6P2I7
A0A1B0GTR0
Q8N6I1
P41214
Q96BJ8
Q902F9
O94919
Q9H0I2
Q96PL5
Q7Z2K6
Q96DN0
A0FGR8
Q8NEJ0
Q9NR20
Q8IYY4
Q56P03
P0CF75
Q96D98
O60739
A6NLF2
P60509
Q8IYD1
A8K979
O43414
Q6PJG2
O75355
A6NHQ4
Q86X53
A6NGS2
Q8TE68
Q5XG92
Q8IXQ9
Q6ZN32
Q96G04
Q9Y2G0
Q8N3D4
B5ME19
Q8WYP5
Q32P44
Q15006
Q5J8M3
Q9H4I9
Q86YB7
Q9BZQ6
Q658K8
Q5THR3
Q3SY89
Q14156
Q8N140
Q9N2K0
Q6UWR7
Q8IYW4
P56851
A1L162
Q9H6S3
Q9H501
Q9BZE7
Q96CN4
Q86VI1
Q9H790
Q9BPY3
Q96E09
Q8N9E0
Q6UXP7
P0C7A2
Q96A26
A8MTA8
Q6ZVS7
A6NL82
Q8IYM0
Q6ZSG2
Q8TCP9
Q6P4D5
Q4G0N7
A6NCW3
P0DMU3
A0A1B0GVK7
Q08E93
Q6IPT2
Q8N5Q1
A6NL05
P0C5J1
A6NKC0
A6NDY2
A8MX19
A8MWA6
A6NNH2
Q86V20
Q8NA70
Q6NSI3
Q8IYT1
Q8NEG0
Q5JUQ0
Q9BQN1
A6ND36
Q9NVL1
Q8N9I5
Q53R41
Q8IZU1
Q8IZT9
A6NDY0
O43731
Q6P6B1
Q7L0X2
O76042
P0DP91
O00321
A8MZ36
A6NMN3
A8MVW0
Q5T319
Q8N0U4
Q5SY85
Q8WUB2
Q8N7L0
Q9NTX9
Q5XKK7
A0A1B0GTK5
Q05BU3
Q658T7
A6NNJ1
P0C7W8
Q8NEK8
Q6L9T8
P0C7U9
Q9NVH0
Q9C073
Q7Z309
P0C2L3
Q6J272
Q8N8A8
Q15884
Q9GZU8
Q6PEV8
P0CF97
Q5JX71
Q6X9E4
Q8N4B4
Q6PJ61
Q6ZVX7
Q9BRP7
Q96RJ6
Q9C0D6
Q8N6M3
Q9NYL4
Q00688
Q9Y680
O95302
A0A087WX78
Q8IYF1
Q9Y3B6
Q9N2J8
P61568
Q9NX77
Q8TC29
P0DO92
P61550
Q14507
Q9Y6I3
Q6ZVH7
Q6IPR1
Q9NV70
Q9NRY5
Q6P1L5
Q5T036
Q6UXB0
Q96AQ9
Q5BKY9
Q9UHL3
P0CG43
Q6UWV7
Q8N612
Q9NPD3
Q96BN6
Q32MH5
B1ANY3
A4D161
Q8WU58
Q8IWN6
Q86W67
P0C875
Q6ZW35
A0A1B0GTK4
Q5T7N8
Q4VXF1
A8MXJ8
A6NEW6
A6NIJ5
Q9NYF5
Q8NDB6
Q5HY64
P0C7Q3
P0C841
Q5VUD6
H0Y354
Q8TAV0
Q5HYJ3
Q8TBF8
Q9UBU6
Q17RN3
A8MUU1
Q494R0
Q8N539
Q8IX29
Q5FWF7
Q9UKT8
Q9Y324
P0C7X4
Q8TAL6
Q5VT28
A6NHQ2
Q8NEZ5
Q9NWN3
Q4G163
Q8NA97
Q9HCT0
Q6PIW4
A6NMB9
B3EWG5
Q96HJ9
Q8N2X6
Q5XKR9
P0CH98
Q8NFI4
Q70Z53
Q8TAY7
Q9NWS6
C9JC47
Q96MY7
Q9Y6X4
Q9BQD7
Q8IXR5
Q63HN1
Q5JX69
H3BQW9
P0DMU4
A0A1B0GUQ0
A0A1B0GVZ2
P16118
Q5RGS3
A6NEL3
Q86YD7
A6NE21
A8MXZ1
Q658Y4
A6NFZ4
Q9NZY2
Q8TCE6
Q5JRC9
Q9NYF3
Q71RH2
Q6P2I3
Q8TES7
Q96EF6
Q8N531
Q5XUX1
Q9NVM1
Q17RC7
Q969W3
Q4KMX7
Q1W6H9
A5PLN7
Q494X1
A6NKW6
A1A519
Q6P995
Q8TBP5
A6PVY3
A6NEQ2
Q5T1J6
A6NFU0
Q17R55
Q6ZU69
Q96MZ4
Q5U5X8
A6NKX1
P0DMU5
P0DP71
Q8N7N1
A6NJQ4
P0C7W9
P0C7V4
P0C7X0
P0C866
Q8NE31
Q6NSW5
Q96A09
A6NHR8
Q8NCA5
Q52LJ0
Q14CZ7
P98173
Q5TZK3
Q8IZU0
Q5TGI0
O75426
Q8NI29
Q8TB52
Q6P3S6
Q96CD0
O14526
Q0JRZ9
Q96M78
A6NFH5
Q5VTH2
B3EWG3
Q8TC99
Q8TBE3
A8MTJ6
Q8N878
Q9BZ67
P0CG42
Q86V87
A6NC97
Q3ZCQ3
Q6P0A1
Q8N9Y4
Q7Z5A8
A6NFA0
Q9NSI2
Q5VWN6
Q96ND0
Q9BRX8
Q8IXS0
Q7Z4H9
A6H8Z2
F5H4B4
A0A1B0GV22
Q14320
Q8TC56
Q8N9W8
Q2M2I3
Q96KT0
Q96PS1
Q96SL8
Q75LS8
Q5VTL7
O43638
Q0VG06
Q8N3X1
F2Z333
Q96NZ1
Q6IN97
Q9P0K9
Q8N0W3
Q6VB84
Q9NXK8
Q8N1E6
Q9H469
Q96A11
Q2WGN9
Q6NT46
Q8NB37
Q9BVA6
B3EWG6
Q9BVV2
P25089
A6NGY1
Q5CZC0
Q96CP2
Q9NU39
Q7L622
A2VDF0
Q5VV16
Q8N461
Q96ME1
O60478
Q8N3F9
Q8NHY3
Q86XJ1
Q13066
P01358
Q5VYV0
Q12950
Q8WXT5
P58549
Q5VWT5
Q6ZUU3
Q5JV73
A8MWK0
Q9UGQ2
Q9NZU1
A8MYX2
P0C7T7
A0AVI2
Q9BZ68
Q96QU4
Q5H9T9
P62684
Q96PS6
A6NGK3
Q4V326
Q01415
P62879
Q9UBI6
A0A1W2PPG7
P63211
Q9P109
O75343
A6NEF3
H0YKK7
Q5YKI7
Q8N2G8
Q8IVV7
Q8IW92
Q8IVP5
Q3SYB3
Q96IG2
Q8IWF2
P58550
Q8NGA4
Q4V321
Q14C86
O75879
Q9BY60
Q8WZA8
Q7L5D6
Q6UXV0
I3L273
A1L429
A6NDE8
A8MZA4
A6NEM1
H0YM25
Q9UJY4
Q9BVM4
Q14390
Q13070
Q8N9F7
Q6W3E5
Q6ZNW5
Q5JXX5
A6NH11
P10075
A6NK44
Q2TAP0
A7E2F4
A8MQT2
Q08AF8
H3BSY2
Q96CH1
Q8TDV2
Q8IXQ4
Q86UL3
O00270
O75388
Q96P67
Q9GZN0
Q5T3I0
A6NC78
I6L899
Q9UHW5
Q9BZJ7
Q9BZJ6
Q9C091
Q96CP6
O43824
A4D1E9
Q9H1H1
Q4G148
A0PJZ3
Q6DN03
Q8NAP1
Q9H0R5
Q8IWJ2
Q3B7J2
A6NER3
A6NI86
Q9UEU5
A6NGU5
Q6P531
Q9UG22
Q6P9H5
P0DJR0
Q9NU53
Q5VSY0
P0CG01
Q6PIY7
Q8WWB7
Q9NS66
Q8N954
Q96I76
Q4V328
A4D1Z8
Q7Z2K8
Q8TAA5
Q5T6J7
A6NDK9
A6NMD2
F8WBI6
Q7Z5G4
Q6UWK7
Q9HC44
Q86WP2
Q99679
Q49SQ1
Q9Y5Y3
O15544
Q9H4S2
Q5T4B2
Q86UQ5
O95843
Q8N292
Q96D09
Q9P2W3
Q5T4J0
Q9BZD3
Q96MZ0
Q9HCC8
Q8TEQ6
Q8WWP7
Q6UWU2
Q6ZS86
A6NDN3
P0CG08
Q9H9Y4
Q8TC17
Q4G1C9
Q9BQ67
A8MUP6
Q6UXU4
Q5U4N7
Q8N7Z2
A6NEY3
Q9HBQ8
Q5JRK9
Q14409
P02729
Q8WU03
Q9BXV9
Q7Z601
Q8TDT2
Q5UAW9
P02728
Q14410
Q9NZD2
Q7Z3D6
Q9Y692
Q9UKD1
Q96EK6
A4D2P6
Q8IYS0
Q96QV6
P20671
Q99878
Q71UI9
Q96A08
Q58FF6
Q8TF76
Q9BSH5
Q9H8Q6
Q86WZ0
A2RTY3
Q5T447
P0CG33
A6NN73
Q0D2H9
P0CJ92
D6RF30
A6NCC3
Q5VW38
Q9NPR9
Q6DWJ6
B7ZAQ6
Q92917
Q99678
O00155
Q6ZVF9
Q8IUY3
Q8NBJ5
Q8IUE6
P0C5Z0
Q16778
Q68CZ6
Q96CS2
Q9NVX0
O94927
Q99871
Q8NG08
Q8NE63
S4R3P1
P0CJ70
P0CJ74
P0CJ76
A6NHT5
Q6PXP3
A0A096LPI5
P33778
Q93079
Q99880
P23527
Q5QNW6
Q8N257
Q99525
Q96MH2
Q8N7I0
Q4G0G2
Q8IZA3
Q7L7L0
P0C5Y9
Q96MB7
Q9H6D7
Q7Z353
B2RPK0
Q9P298
A8MV81
Q4VC39
Q5TC63
Q5JQS6
Q9NRJ2
Q6EKJ0
Q9H116
Q93077
Q6PII5
P0DOY5
Q5TGJ6
Q6NXT2
Q58FF7
Q9Y5R4
Q9XRX5
P60008
Q15651
S4R3Y5
P0CJ69
P0CJ72
O60812
Q8WVV9
Q9NWY4
P0CJ75
B2RXH8
Q86XA9
A0A0C4DH33
P01743
P01817
A0A087WSY4
P0DP04
A0A0C4DH38
A0A0J9YXX1
A0A0J9YVY3
P0DP06
Q9BXW7
A8MVW5
Q9ULT8
Q9HCP6
Q8IV36
A2RU54
B7ZW38
Q1KMD3
Q6UXD1
Q9Y663
Q58FG1
Q8IWL3
Q3SXM5
Q9UBD0
Q9NWW0
Q96BM0
Q8IU81
Q2TAA2
Q9Y2F5
Q14197
Q8IY31
Q6B9Z1
P01861
P0CF74
Q8N9C0
A0A0C4DH62
P0CJ68
P0CJ71
P0CJ73
P0DMR1
A8MVJ9
Q9NWW9
Q96KN8
A0A1B0GTS1
O43719
Q8NHY5
P01782
P01766
P01763
P01767
A0A0B4J1Y9
A0A075B6R2
A0A0G2JMI3
A0A0C4DH43
P0DP08
A8MVS5
Q9NQE9
Q9BVR0
Q58FG0
C9JCN9
A0A1B0GWH4
Q9NZ38
P51553
Q2VIR3
A1L0T0
Q6PI98
A0A0B4J2H0
P0DP02
Q5T013
A6NMX2
Q14602
Q13907
A0A0C4DH31
A0A0A0MS14
A0A0C4DH39
A0A0B4J1V0
P0DP03
A0A0C4DH42
A0A0B4J1V6
P0DP07
P01825
A0A0C4DH41
O75409
Q9BXS1
O60841
Q96M15
Q8TDY8
P0DOX3
P0DOX7
P0DOX8
P0DOY3
A0M8Q6
Q8IYA8
Q8NI38
Q9H7X7
Q8WYA0
Q6UXB1
P0DOX5
P01877
A6NJ69
P0DOX6
Q6WRI0
Q96SY0
Q9NV88
Q6NXS1
Q86XH1
Q8NA54
Q9H9L3
Q9H2X8
Q6IS14
Q9NQC8
A0AVF1
P09565
P0DOX2
P0DOX4
Q6UWQ7
C9JVW0
Q9NVR2
Q5DT21
Q969R8
Q6UXX5
Q96ST2
Q5VZ66
Q9H9V9
[truncated: 3,623 more rows]

## Sheet: TableS8
Table S8: Negative dataset for 10-fold cross-validation
UniprotID
Q5FWE3
Q8NEP4
Q96HJ9
O60830
Q5M9N0
Q8TAI1
Q8NGY7
Q7Z388
Q86WS3
Q9Y5F1
Q2QL34
Q96AQ8
Q8IUC3
Q96G21
Q8N7I0
Q6W3E5
O00422
Q9BVL2
Q8N752
Q58G82
Q68EN5
P0C646
Q69YU5
Q6P1R3
A0A0J9YX94
Q9NVL1
P78346
Q9HD33
Q9NPI5
Q8N309
Q9BZE3
Q8WTQ4
Q6NXE6
Q8WUD4
Q7Z794
P0C7V8
Q8IYA2
A0A1B0GTQ4
Q9BQ49
A0A1B0GUJ8
Q6VB84
Q5VTU8
A2A2V5
C9JQL5
Q9HA92
Q8TER5
Q8WXQ3
P01825
Q8IUA0
Q8N2H4
O95521
A6NFU0
P0DMU3
Q96JG6
Q86W50
A6NDB9
Q5T5B0
Q9UMQ6
Q8NHY3
Q9P2E5
Q8TF76
Q15036
Q6P474
A0A0C4DH42
Q9NZU1
Q53TS8
A0A1B0GVG4
A0A087X1G2
Q14C86
Q15884
Q8N7S6
P60507
Q9Y312
O00370
Q2M2E5
Q32M92
Q7RTY7
P37108
Q4V321
Q8N7H1
Q6UXR6
Q8N1A6
Q13368
A6NGG3
Q9BYQ0
A6NEQ0
Q9UD57
Q9H019
P60412
Q9UKT8
Q9UKS6
Q8NGV6
A1A4F0
Q9UH64
Q5T6J7
Q7Z3T1
Q2NL98
Q8N690
Q7RTT6
Q9H5L6
D6RJB6
Q8NHE4
Q96D70
Q8N8Q1
Q6PEX3
Q49A92
Q6UE05
Q16557
Q7Z6I5
A6NGN4
Q6ZST4
Q9H1A7
Q8TF27
O95447
Q8TF44
Q8IWZ4
Q6P3W6
Q9UPT8
Q8NH74
Q96H22
Q6ZNR8
Q9NQ03
P0DP74
O76013
Q969M1
A6NCF5
Q96GC5
Q8IZ21
Q3B7I2
Q8N2A8
E9PQR5
Q7Z6R9
Q8NGS4
Q9NZU7
A1L188
Q6IEY1
P84085
O75409
Q8IY82
P51523
Q8TCE6
Q6IPT2
F5H4B4
Q7Z6W1
Q69YL0
P0CF75
Q9UNX3
Q6NW34
Q9BR46
Q8NBV4
A4QPB2
Q8N2X6
Q6UXX5
Q17R89
Q7Z2K8
P0C604
Q5QJE6
Q96PE6
Q8IXT2
Q12907
Q8WVL7
Q8NH83
Q8IUI4
Q8IUG1
Q9H0H9
Q9H6L4
Q8NEK8
P29377
Q30KQ7
Q6P0A1
Q6NXP6
Q969W8
Q6ZTR5
Q6F5E7
A6NEL2
A5YM72
O15481
O60403
Q6DT37
Q8N9P6
Q16048
Q8WZA9
Q9Y5L5
Q96HA9
P01593
Q86SZ2
Q9NSK0
Q9HD45
A0A096LP49
Q8TAP8
Q5VUJ5
Q96R30
Q8ND94
Q96S19
Q5VZR2
P0DPA3
Q96BQ5
Q8N145
Q6ZRG5
Q8TB68
Q99666
P0DP42
A0PK05
Q96CP6
Q6PK18
Q8TDI7
Q96MH7
Q9BZD3
Q969S9
Q9UQ72
Q8NGS2
Q8N1D0
Q9BZ19
Q8TEZ7
Q96CN4
Q5T2Q4
P56557
Q8NHS1
Q9H867
Q5VZ03
A6NJB7
Q6UX07
Q13166
A6NKW6
Q9H0X6
A0A096LNP1
Q8NHP1
Q70IA8
Q9NVS2
Q6P2E9
Q8N814
Q8NAJ2
Q86X02
A6NDN3
Q5JTD7
A8MYZ5
Q9H2C5
Q96IC2
Q96IT6
P60411
Q9UHA2
P02729
B2RC85
Q9UPX0
A6NL46
Q9NRI7
Q8NGP6
A8MZA4
Q8WV48
Q9P0M9
Q8NGG4
P58872
Q96R69
A6NGE4
Q8WW34
Q2HXU8
P0DP75
Q49AS3
Q7Z7N9
O95522
Q504T8
Q4G163
Q9HCS2
Q15415
Q96HL8
Q6AWC8
A6NLX4
P0C7M7
Q5W150
Q96C34
Q9NXE4
D6RA61
Q5JTB6
Q8WZ92
Q8NGK3
O94913
Q50LG9
Q9Y623
Q9UJQ7
Q8NE22
Q5SZQ8
Q9Y4F3
Q8NH16
Q7L0X2
Q96FV3
A1A4G5
Q8NFV4
A8MYA2
Q9BYQ8
P62310
A6NGY3
P02728
Q8TAV0
Q6NT46
A5PLL1
Q9NQR4
P0C7X1
Q8NH55
Q96MZ0
Q8NAX2
Q6ZS02
P0CG43
Q6UWR7
Q4G0Z9
Q8N292
Q8NEE8
Q9BR76
Q5I0X7
A6NC57
Q53SZ7
P0C5Y4
Q9H5L9
Q8N148
P33778
O95154
Q99880
Q9NQ32
P0C5K7
Q6ICG6
A4D256
A6NER0
Q96DU9
Q5VZR4
A8MVX0
Q5T4T6
Q08AF8
Q6IEG0
P60468
Q9Y575
A0A075B6S5
Q5T686
Q9Y426
O43719
Q96PS6
Q92628
Q8NH94
Q9H511
Q9C0B7
Q6ZNX1
Q9HAY2
Q4G0I0
Q86TU6
Q96LM5
Q9BX73
P01717
Q9H4Q3
Q8N807
Q96RC9
Q0D2H9
Q9BTF0
Q9BUA3
A3KFT3
Q96N22
O94822
Q3SYB3
Q5T764
Q7RTS5
O95460
Q8NGK0
B4DX44
Q3C1V1
Q8N461
Q8WTX7
Q5W0N0
Q8NGL2
Q8IXQ3
Q9BQD3
Q8IV53
O60279
Q3LI77
Q8NH90
Q14CX5
Q9H0I2
Q8IXF9
Q5H9U9
Q8N9V2
Q6ZTU2
Q9BQ90
Q8N7M0
Q9P244
Q6S8J3
Q6UY11
Q5TG30
Q9BRT8
O75064
Q5MIZ7
A6NJ08
Q9BRR3
Q9H147
Q8IVN8
Q5VTL7
Q6ZV80
Q6A1A2
Q9P015
Q9Y5G4
Q8NAN2
Q9NU53
Q9BVK8
Q6PIV7
A0A075B6J1
A6NCI5
Q96LR7
Q701N4
Q9NYG8
Q8NCV1
A1A519
O14526
A8K0S8
Q8TDT2
Q8IY95
Q9BW61
O75391
H3BQJ8
Q6ZMR3
O43633
A8MUU1
P0DP03
Q96NF6
Q6UXT9
Q8IV33
Q5MJ08
Q0P5P2
Q9NX77
Q9NW82
O60519
Q4G0A6
Q8N841
Q9H427
Q8TAG6
Q9BYU5
Q86UL3
P0CJ69
P0DN37
O43824
O60518
Q86V97
B2RPK0
Q05BU3
Q8NDY8
Q96PL5
Q8N1D5
Q7Z2X7
Q8N815
O95476
Q99463
Q8IWD4
Q9HD87
O60347
Q15006
Q9BZG2
Q9H0R3
Q6PCB6
Q8TDV2
Q17RN3
Q6PEY2
Q6ZNG1
Q8NGV7
Q96LL9
Q8N912
Q8NGT7
Q8N4W6
Q96DC7
Q5H9L2
Q4LEZ3
A8MWY0
O94854
Q9BWN1
Q9Y277
Q8NGI7
Q8N8F6
Q6ZVX7
Q8IYQ7
B2RTY4
Q96AQ1
P59542
Q9C0K7
P0CW71
Q8IXI1
Q5JQS5
P0DMU8
Q6NUN9
Q6P1L8
Q96GM1
Q9Y663
A6NEK1
Q13907
Q8N865
Q8NC24
Q9NWU1
Q8WVR3
Q8NHW5
P0CJ87
P61568
Q8N2G8
Q96GE9
Q0IIM8
A6NFF2
Q96HM7
Q8NGK5
Q7Z601
Q8NGY2
Q8NHC8
A6NM10
Q8TAT8
Q8NBF4
B0FP48
Q4VX62
Q9H1Q7
Q9H1Z4
Q8N9V6
A1L4H1
Q53EQ6
Q96EA4
A6NE02
Q8WVI0
A0A075B759
Q6UXF7
Q6A163
Q8NGG0
P82933
P59091
Q6ZUG5
Q96D09
Q9Y4A0
P0DOX3
A4D1E9
Q6ZV29
Q9BTX3
Q6ZN01
O95486
Q96BT3
Q5VWK0
Q9BPX7
Q6UXQ4
Q96G74
Q8TCD6
A8K979
Q6B0B8
Q5I0X4
Q9NW68
Q5VU36
Q5T742
Q17RR3
Q8N2A0
Q8NGL1
Q8NBX0
A6NJI9
O75808
Q5RGS3
Q9P2W3
Q5H9R4
Q96EU6
A6NKF2
Q6DCA0
Q96K37
A6NN73
A6NCW7
Q8NCR6
P0DMW3
P0CJ70
Q86WP2
Q9NXS3
Q3MIX3
B1ATL7
P0DMU7
Q5VVB8
Q5JPF3
B7ZW38
Q9H7C4
A6NFX1
Q6P2H8
Q92771
Q8NBI3
P0C264
Q701N2
Q5TGP6
Q96HT8
A6NI61
Q8NGS1
Q8N268
Q6JVE9
Q8NBZ0
A6NIE9
A8MXQ7
P01743
Q5JS37
Q96HJ3
Q8N539
Q9BR26
Q86VD9
Q495B1
Q8WXF0
Q6ZU69
A6NJ69
Q9UMX2
P58181
Q8IXN7
Q6L8G9
Q0VGL1
Q8N878
Q86T23
Q8IYR0
Q9Y3S2
Q3LI59
Q9UKJ8
Q8N5G0
Q5TGJ6
E7EML9
Q9H9R9
Q8N9B4
Q8NHV9
Q8N7X8
Q96Q77
Q32MH5
Q0VG06
Q9H853
A4D2B8
A2RTY3
Q6ZUB0
Q969V3
P49321
Q147U7
Q5VVS0
Q9BVC6
A8MT66
Q3SX64
Q13606
Q96MB7
Q6P1S2
Q9Y399
Q9Y221
Q495C1
Q52LG2
Q5MJ09
P17020
Q96MX6
Q9NV79
Q6ZRR7
Q9BYQ9
Q9BQA9
Q02383
Q6TFL4
Q8TD47
Q629K1
Q07627
Q8N4P2
Q8NH70
Q8NCF5
Q9ULE0
Q5TBC7
Q86UN6
Q6ZNW5
Q86XT2
Q495Z4
Q2M2H8
Q9NRP7
Q711Q0
Q9BVG9
Q8NH85
H7C241
Q8NA92
P0DOX4
Q8NH92
P41214
Q8IXL9
Q86UT8
Q6UY27
Q9H3V2
Q9BWW7
Q6P6B1
Q96LQ0
Q9Y5H6
Q9UN67
Q709F0
Q68CJ6
Q8NHC6
Q9UHQ7
Q5T4I8
Q8N2K1
Q8NGZ4
Q6UX46
Q8NGI6
Q96C28
Q5VZ46
Q96QU4
P56880
A8MZH6
Q96KT0
Q8NI38
Q8NH18
Q5T2D3
Q9C0H5
Q6PJ69
P0C864
Q86T03
A5PLN7
P0C8F1
Q8WWB7
Q8N228
Q8WWB5
O95567
P0DJ93
Q2M3A8
Q9Y673
Q4VXA5
Q6IFG1
Q9P2F9
O75069
Q9UJX6
Q9NZH4
Q6UY13
Q2TB18
Q68CR7
Q6NSJ2
Q6P582
C9J2P7
Q9BWG4
D6RF30
Q6UXP7
A6NE21
Q5W5X9
P55039
P0DOX2
Q6UXB0
P59991
Q49AM3
Q96DX5
Q9NUS5
Q8NH64
O15417
A6NGQ2
Q9H1E5
Q969T3
Q8NGG2
C9JLJ4
Q8NGJ9
P59535
P83369
P0DM63
Q8NBI2
Q9Y4P9
A1A5D9
Q3LI72
Q96NS8
Q76KD6
Q9H4S2
Q8IWE4
Q7Z7B8
Q8NGP3
P0C2L3
P0DOX7
Q8WW18
A6NJ64
O14633
Q6UXY1
Q96RY5
A4FU28
Q8WUU8
Q8IWA0
Q9BPY3
Q8IXW5
Q9NRJ7
Q6ZTR6
Q9NWW9
Q8WVY7
Q6IQ16
Q8N1F1
O60404
Q8N2B8
P0CK97
Q9NUH8
S4R3Y5
A0A0C4DH55
Q6L8G4
Q9Y4I5
Q9H972
A8CG34
Q9H8Y1
Q8IYW4
Q6ZN04
Q9H3H9
Q9NWW0
Q86VQ3
A6ND01
Q8TC56
Q7RTU0
Q96LY2
A6NDY2
Q8NFR3
Q96MW7
Q6ZSC3
Q8NG78
Q9C0C2
Q5T653
A6NJZ3
Q17R31
Q96PH6
Q15573
Q96A84
Q86YN1
Q96JH7
Q5VTA0
P0C841
Q96BT7
Q9NQC8
Q5JUQ0
Q5TG92
Q8NCQ2
Q49AM1
B7Z1M9
Q86Y27
P0CZ25
Q6NTE8
A0A0B4J2H0
Q9Y6Z2
Q8WVF5
Q8WZ84
Q8N0S6
Q6DHV5
A8MQ03
Q53TQ3
Q9BTP6
Q9P225
Q8N9N7
Q68D91
Q9H2J4
Q9H8V8
Q5JPI3
Q8NE28
P0CG22
A8MTW9
A6NNY8
Q8WUA2
Q0P670
A0A0G2JS06
Q6IPR3
Q86V21
A6NFT4
A0AVI2
Q2NKX9
A6NGB7
P0CJ71
Q8N628
Q5JRV8
Q9NQM4
P0C7N4
A6NDD5
Q96FN9
Q6UQ28
Q9ULG6
Q8NGY9
Q9BZ67
Q6PEV8
Q7Z5A8
Q7Z3D6
O75690
Q96B70
A6NIR3
Q6P9B6
P29803
Q5TC04
Q9NR20
A6NG13
A0AUZ9
Q8TEV8
O95807
C9JDV5
Q86TB9
Q8WXA3
P59537
Q7Z3H0
Q96E09
Q8NA31
Q8N7Z2
A4GXA9
Q9BZJ7
Q5VTE6
D3W0D1
A4D1S5
Q9BXT8
Q504U0
Q8N1E6
Q96G28
Q96GT9
Q8NCQ3
P02585
Q96NR2
Q86V20
P06310
Q8NDZ9
Q7Z7B7
Q86WQ0
P0CG40
Q96SI9
P0DMU2
Q9BZ76
Q537H7
A6NDE8
A8MTZ7
C9JTQ0
Q6P5X5
Q9Y5W9
A0A0A0MRZ8
Q8NCJ5
Q8N3A8
Q8NGI8
Q96MC5
Q7RTT5
Q9Y614
Q6ZVU0
Q53R41
Q9NPH6
Q5VUG0
Q68D51
Q86XA9
Q6AI39
Q1L5Z9
Q32Q52
Q9H0A6
Q9H8X2
Q8NBB2
O75324
O76014
Q96S16
Q99687
Q9BQ39
A6NM43
Q6NVV9
Q6UX52
Q71RG4
Q63HN1
Q8NGF7
A0A1B0GVM6
Q9UNT1
Q9H7X2
A8MWK0
Q9UJT2
Q86UP0
Q8N8V8
Q8NEE0
Q9Y548
L0R6Q1
Q7L4S7
Q8N8G6
A0A075B6K4
Q63HM1
Q9BZ81
Q96EY4
Q8IX94
Q9BYD5
Q96LM6
Q8N954
Q6PL24
Q5H9B9
Q7Z6P3
P0CL84
Q9Y3A4
P0C7A2
Q6ZV70
Q6IF82
O75678
Q8MH63
A6NNH2
Q68D10
A4QN01
Q8WUX9
Q567U6
Q5RL73
A6NKF7
Q5TEZ4
Q96PX9
P0CG38
Q8N568
Q5BKY1
P0C7W8
Q6ZMN8
O75200
Q96SC8
Q12986
Q8NCL8
Q9NYK5
Q53LP3
Q5VW32
Q9H489
Q8NC01
Q6IQ49
P01733
Q96F83
C9JH25
A6NKX1
Q6ZUK4
Q6ZN57
B9A6J9
Q5VU65
A0A0C4DH25
Q3KP22
A2A3L6
A8MXZ1
Q9GIP4
Q8NBF2
Q9H478
Q496F6
A0A0B4J1X5
A6NJJ6
Q96EY5
Q6ZPA2
Q86XH1
Q5T7W7
Q5VWT5
Q5VZI3
Q8NDW8
P47881
Q96FQ7
Q9BVM4
Q96N64
A6H8M9
A2A3K4
Q96JP2
Q2M2W7
P57086
Q5VXH5
Q96FV0
O14830
Q96FH0
O75145
Q7Z2Q7
Q8IZM0
Q96G03
Q63HM2
Q0JRZ9
Q9NQ39
Q6ZN18
Q8N816
P0C7P4
Q86VR7
Q6S5H5
Q8WZB0
Q8NGQ3
P01706
P47890
Q9UDX3
Q9BWD3
Q8NCU8
Q8IZ13
A7MBM2
Q5BVD1
Q6PI98
Q9P1F3
A0A1B0GUV7
Q8NCU1
Q5K130
B9A014
Q9NVX7
P61574
Q8NC54
A0A0U1RR37
Q8N6W0
P59861
Q8NEJ0
P0DP72
Q6ZSI9
P0C671
Q8IUH2
Q6ZUX3
Q8NG92
P49642
A6NKH3
Q9P2H5
Q8IUC1
Q9NX76
Q3SXM0
Q6XXX2
Q6ZTI0
Q8NGR6
Q1RMZ1
Q86XG9
Q8NH02
B3KU38
Q96RB7
Q86TI4
Q8N257
Q96NL1
Q8N9T2
Q15040
Q5JQF8
Q6ZQQ6
Q8NEF9
Q8NGC7
Q6P0N0
Q9UKD1
Q14197
P01737
Q7L0R7
Q6UWJ1
Q7Z5M5
Q8N660
O75783
Q5XKL5
Q6UWY5
Q2VIQ3
Q9BRK3
A0A075B6I4
Q86TJ5
Q6NUI6
Q96S95
A0A0C4DH43
A4D174
Q96LL4
Q8NGD5
A6NNA5
Q96IX9
Q96MF4
O60809
Q53H64
Q9NXF7
Q9H9A6
Q9BVX2
Q2NL68
Q7Z3Y8
Q8NBD8
Q5SR53
Q96M95
Q00688
Q8N6M8
Q6ZS27
E5RG02
Q5VSL9
Q8NH50
Q8WYQ4
O43173
Q8TDE3
Q9BQI0
Q30KP9
Q6ZRH7
Q6ZU65
Q9BTX7
Q6ZTN6
Q8WXF8
B3EWG3
Q9HCP6
Q96C24
Q96CB5
Q99678
A4D1T9
Q6PII5
Q96M20
Q5MJ07
Q9H9V4
Q5GH70
P59826
Q9C0A1
Q5VT98
Q6UXZ3
Q6NUN7
A8MTA8
Q8NE00
Q15619
P0DME0
Q76EJ3
A0A096LPI5
Q8WVX3
Q6N063
Q8NG99
Q9NW64
Q1ZYL8
Q6ZSK4
Q9ULW5
Q86TW2
Q8NGR5
Q96B54
Q8N0T1
Q9NVH0
Q9BR77
Q9BXX2
Q12815
Q9BZK8
Q6UX41
A6NEY8
Q8N8A8
O43749
Q9H0W7
Q9UND3
Q9ULW6
A6NJV1
Q2M2I5
A8MZ36
Q6NT04
Q6DKI7
Q8N443
A0JP26
O15544
Q96HZ7
Q2TAA8
Q8NGH7
O43414
Q9BWL3
Q8IYS4
Q9NS73
Q9P000
Q5TF58
A6NK97
Q4VXF1
Q9Y483
Q70UQ0
Q0D2K5
P04436
Q8NH06
Q8NHC5
Q8TAC1
Q8WVE0
Q9P1P4
B2RD01
Q2PZI1
Q6JVE5
Q9UIU6
Q8N635
Q9NWL6
Q96BJ8
A6NJI1
Q9HBQ8
Q8NDD1
Q8TDR2
Q8TBZ9
Q9HAA7
Q3MIN7
Q96RM1
Q86T90
A6NNT2
Q8TC17
Q8N6V9
A6NNM8
C9JJ37
Q9Y5U2
Q49SQ1
Q5JUX0
Q8NGJ7
Q9Y5F3
Q5TGI0
Q9NPJ8
A6NDK9
Q8N5N7
A6NJR5
A1L1A6
Q96P50
Q8N6L0
Q96IW2
P60006
Q9BW04
Q96FN4
Q68DK7
Q9BYQ5
Q86V88
Q8N8I6
Q8N4L2
Q8WU03
Q969R8
A6NF89
Q99766
Q96EL3
Q96N38
Q9C0K3
A8MUL3
A6NMA1
Q96RJ6
A0A0C4DH72
Q9H8Y5
Q8NGE3
Q9GZU8
L0R819
Q14657
Q8NGW1
Q9UBV8
Q8N9U0
Q9P2N7
Q8N1A0
Q8NH10
Q8IX95
Q8NGZ5
A2VDJ0
Q2TAP0
Q8NGZ6
Q96LW7
A0A1B0GUQ0
O95744
Q5HY64
A0A1B0GVZ2
Q567V2
A6NJG2
Q5T754
U3KPV4
Q5JXB2
Q8TBF5
Q15620
Q8N769
B5MCY1
Q1W6H9
Q8N6L7
Q5BKX5
Q6PF18
Q9UIX4
Q9NUR3
O00634
Q9NZM6
Q86YS6
Q8NH43
Q8WU67
A0PJZ0
Q96MC9
Q86VR2
Q96N23
A6NFE2
Q6UWF3
A0A1B0GVH4
Q9H944
A6NFN9
Q8NGG6
Q8WWB3
P51553
Q9HB31
Q8WTU2
A6NCV1
Q68DN1
Q8N326
Q96H55
Q9Y5E4
P17031
Q9NRH1
Q14562
Q8N4S7
Q9ULD4
P0C7X3
Q96E29
Q63ZE4
Q96MZ4
Q9H1X3
O60499
P0DJD4
Q8NGL3
Q16778
P0C7M3
Q30KR1
Q8IV32
Q9H1D9
P0DKB5
Q8WUR7
Q96PS1
Q8IVV7
Q8N831
Q9UF47
Q7Z5J8
Q9Y5G8
Q3KNS1
Q9NVZ3
Q6P995
Q8WZA6
Q5VZ18
Q7Z3J2
Q8N8J0
A6NEN9
Q8TAB5
Q9H336
Q96T17
Q6P1X6
Q96CE8
Q96KN9
Q8N6N7
A6NM62
Q9Y2D0
H0YL09
F5GYI3
Q9BYR0
Q8TBM8
Q9BZL3
Q6IE37
Q5U4P2
Q96L11
Q9H361
Q9BPZ2
Q5SRE5
Q6P461
Q8NGU1
Q6ZTI6
Q9NUC0
Q5TA81
Q9NZ32
Q08708
P0DMU5
Q9BSC4
Q658Y4
Q0P651
A6NNL5
Q5T1A1
Q9C0I9
Q70Z53
Q8N0Z9
Q6ZT83
Q5T0N1
Q8N7X1
O95785
Q3LI83
Q8IYN2
P0CW23
Q8NH80
O95157
Q969H9
Q8IZU8
Q9GZU0
P0C7T8
Q6ZTZ1
Q6UXQ8
Q6IPW1
Q8N3F0
P10075
Q8NGG5
Q8IWB4
Q9BUE6
Q96R84
Q9UIY3
Q9H9A5
Q96IM9
Q6UWD8
A6NMX2
Q96MU5
Q8NHC7
Q7Z5D8
Q7Z3B4
Q8NDH2
Q9UN30
Q15048
Q99447
Q969J3
Q9H7X7
A6NMB1
Q8NGX1
Q6ZS92
P0DN25
Q8NI28
Q96CB9
Q2TAL8
Q6ZMZ0
Q8IV01
Q5TC63
W5XKT8
Q6ZUB1
Q9Y6S9
Q9NPC3
Q8N6M9
Q4VC31
Q8NGB8
Q6ICG8
Q8IYB9
P0CW00
Q96R45
Q96PE5
A0A0J9YVY3
Q17RP2
O95843
Q9H400
Q9NPR9
Q9UIA9
Q8NEX5
P54315
Q9H6Q4
Q5SQH8
P59922
O94889
Q9BRP4
Q8N1L1
Q96EX1
A6NGK3
O15342
Q8TC07
Q9NYJ1
Q9H7F4
Q8N136
A0A0C4DH32
P0DKB6
P0CG39
Q96L21
Q9HBJ7
O00124
Q8N0Z3
A8MXU0
Q9NQ34
A0A1B0GTK4
Q9HCT0
Q96EV2
Q5VSD8
Q96MT4
Q6NUN0
Q8NH08
Q9Y3F1
Q5BKU9
Q96S90
Q17RB0
Q8TDY8
Q9NYW5
Q2M3V2
Q9BTT0
Q9UPR3
Q8IZ73
Q86U02
Q9BWU0
P0C7W9
Q7Z422
Q8NH37
Q8WXH6
Q7Z2K6
Q8NH93
A0A1B0GTR4
B5MCN3
Q96LT4
Q5T5X7
Q6NVV1
Q9UNL2
Q96SN7
Q9BRT7
Q8NH04
Q5SVJ3
A4D1F6
Q8N0Y3
Q9NW81
Q499Z3
Q86YD7
Q9BUW7
Q6ZW35
E9PQX1
Q494X1
Q6NUQ4
P0DM35
Q9H1F0
Q9Y536
Q3KRA6
Q5VXJ0
D6RBM5
O43869
P0CG41
Q9H342
Q8N0W5
A8MWX3
Q86UF2
Q9UKF2
Q9Y5G9
Q9H560
Q52M75
A6NN90
Q5VVP1
Q8N0W3
Q96D59
Q9Y5R4
Q8NH53
O15037
Q5T9G4
Q9ULL0
Q6PF06
A0AVF1
Q6YI46
Q96M78
P61576
Q8N3D4
Q86V48
Q96PW8
P60606
Q7Z7E8
P60331
A0A0B4J2F0
P01611
F2Z3F1
Q6TCH4
Q9BYJ4
Q8NG06
Q99871
A0A075B6K5
Q96GF1
A6NGU5
Q9UK41
Q5T3F8
Q3KNT7
Q6ZS46
A0PJK1
Q96A47
Q6ZVK1
Q9P109
Q495X7
Q8NHS4
A6NIM6
Q6ZVF9
Q8WU58
A4D1Z8
P60368
Q8NGN8
P0DP91
Q8IZF4
Q9P0N8
Q9NX07
Q6N075
Q96AP4
A6NF36
Q9Y5J6
Q6P1L5
Q9UPP2
P49720
Q96MC4
Q8NA61
O95183
Q30KQ1
Q5QP82
O95473
Q96J01
Q9Y5G3
Q96N53
O43304
Q9Y291
Q13066
Q96HP8
Q12799
B7ZAQ6
C9JLW8
Q5U4N7
Q96N35
Q9UJY4
Q3SXR2
Q17RG1
Q2L4Q9
Q9UF83
Q9H987
Q96EF6
Q8N4F7
Q17RQ9
Q96A37
Q9Y6W3
Q96BR6
A0A0B4J1V0
O95848
Q9NRG7
Q6ZU52
Q6E213
Q86SM8
Q68CZ6
Q0VDI3
F5H284
Q9H3U5
A6NIJ9
Q9ULI2
Q9BXW7
Q9BWE0
Q8TAC2
C9JRZ8
A8MWP6
Q75LS8
A8MQT2
Q8NGJ8
Q8NGY5
A6NF01
Q8IZP6
A8MYV0
Q6ZWB6
P60413
Q9H6T3
Q9UNQ2
Q8NGF3
Q9Y2X8
P0CB38
Q8NH72
Q5VWM4
Q8N4S0
A0A0C4DH41
P01599
O60431
P86434
Q9NPU4
Q5JV73
P59539
Q86VE3
Q5JTZ5
Q5SQ13
Q8IWJ2
Q8NGD4
Q86V87
Q8N6K0
Q96KJ4
Q9BXJ5
Q8IZ07
Q53FE4
A8MV23
Q5TH74
Q5VVQ6
Q17RM4
P54709
O95007
Q9Y2G8
Q6YFQ2
Q96DG6
P60008
Q7Z402
Q7RTT3
Q5SZB4
Q6UXB1
Q9UKJ0
P0CK96
Q5VZM2
P01858
P69208
Q9H9S3
Q1RN00
Q5T7N8
Q8N5T2
Q5HYK7
Q96GS6
A6NE52
Q96T59
Q5UAW9
Q5VT28
B3EWG5
P0DN24
Q9Y3C0
C9JBD0
A6NML5
Q5VVC0
Q8NHR7
O60783
Q6P047
Q86WA9
Q9Y284
Q1W4C9
Q8N7C3
P0CG12
O15049
Q14695
P84157
B1ANY3
Q9NZI7
Q8NHG8
A2VCK2
Q6P1W5
Q8IUB5
Q9ULJ1
Q5SY85
Q9UJG1
A0PJZ3
A6NND4
A6NCS6
Q8N3C7
A1L0T0
Q969E4
Q9NYW6
A6NI79
Q9GZN1
Q9NVJ2
Q93070
Q8NGE5
Q5TF21
Q5T6V5
O15225
Q6ZP01
A0A1B0GV22
Q5BKY6
Q9UN74
A6NHN6
Q5YKI7
Q8WWH5
P01594
Q9H0F5
Q96JC4
O75971
Q8NAV1
Q8NH59
P0DP06
Q9Y680
P0CG01
Q96FZ7
Q6ZNH5
Q12950
P0DKL9
Q8WZ59
Q6UY01
A0M8Q6
Q8IUB9
Q86SX3
O60841
Q8NCF0
Q6QAJ8
Q86VZ2
Q6ZS94
Q96DD7
B4DXR9
A8MVW0
Q9Y692
Q8NFM4
Q5VT03
P59089
Q86XQ3
Q14728
Q9Y5G0
Q2M329
Q9UFV1
Q969F1
Q8NF67
Q7L5D6
Q9H4B0
Q6P9H5
Q86VI1
A8MUN3
Q9UJV8
A8MYX2
Q5H9E4
A6NHR8
Q9UN71
Q96BP2
A2RU48
A6NLX3
A8MT82
Q9C073
Q9BYL1
Q5SZI1
P0C263
Q8TD55
Q9BUI4
Q8NGC9
Q6ZW13
A6PVC2
Q6IFH4
Q9C0C6
O15131
Q6ZRZ4
S4R3P1
O60412
Q96PT4
Q9BZ68
Q8NAP1
A0A1B0GTR0
Q9NVN3
Q9UPN7
Q8N554
Q8NEQ5
Q15542
P40616
Q5EBL4
Q9H773
Q8N6U2
Q5PR19
Q6UWI4
Q96DM1
Q8WYP5
Q9HAI6
Q8N7G0
P0CJ90
Q9NPE2
Q5JSH3
Q96TA0
Q9Y584
Q1AE95
Q8NG97
Q8TCP9
Q8NDB6
I0J062
A6NM66
Q8IZF6
Q6P9G0
O95777
Q96EC8
Q9NZY2
Q3LIE5
Q9BVV7
Q8WU68
Q30KQ5
O60813
Q8N801
Q8N584
Q86SG2
P0C672
Q5TYX0
Q8TF20
Q8NHB1
Q2VPA4
A4D1N5
A6NIY4
Q4W5P6
Q9H347
Q6UXU6
Q6ZTK2
Q9NYZ1
Q8WVH0
Q5T319
Q9H175
A6NEW6
P61925
A0A1B0GVZ9
Q9H7L2
Q8N9M1
Q9ULN7
C9JVW0
Q8NB37
P0C626
Q96R72
Q7L2K0
A6NED2
A0A075B6R2
A6NEM1
Q86V40
P0C5K6
Q6IS14
A6NKN8
Q8NGD1
Q8NGT5
P0CB48
Q6MZM9
Q8NGF9
A6NKU9
Q6UXE8
Q9H8M1
Q8N8Z3
A0PJW6
O76100
Q8N468
Q3LI73
Q5VW22
Q8WY98
Q9NWW6
Q6ZV56
Q8WV35
Q8NCA9
Q4VXU2
Q6ZRM9
Q93077
O60330
Q96MA1
Q9GZS3
Q8NBZ9
Q8N688
P61129
Q08AG7
Q6J272
Q8NI29
P0DI80
Q53HC5
Q8NGP4
Q9H3Z7
Q9BVV2
Q2T9L4
Q8WW59
A6NC78
P07311
Q3KRB8
Q9H158
O43677
P04437
Q8IZP2
Q8IU81
A6NJW9
Q9Y5H7
P48146
A6NL99
Q5SQS8
A0A1B0GUA6
M0QZC1
Q8WW27
D6R9N7
A8MVW5
Q6UX01
Q9BQ83
Q96ME1
Q8WUD1
A4D2H0
Q8NGQ5
Q9NYP9
Q3B726
Q8N9Z2
Q5TGZ0
A6NIH7
A6NH11
Q13435
E9PRG8
Q9NVX0
Q9NZP2
Q9Y442
O95900
A0A075B6I9
A8MUK1
Q8N4C0
Q6UXV0
Q8N1M1
Q9NVR0
P0DOY5
Q6PI97
Q6RVD6
O75864
Q96RL6
P60604
P62684
Q6IAN0
O76031
Q9P2G4
P0CJ74
Q14156
A8MVS5
Q7Z4B0
P0CJ73
[truncated: 1,052 more rows]

## Sheet: TableS9
Table S9: Negative blind dataset (not used in training or testing of 10-fold cross-validation techniques for developing the prediction model)
UniprotID
Q9UNY5
A0A0A0MRZ9
Q6ZWC4
Q8WXD9
A0A087WW87
Q6ZV60
Q5T0F9
Q9NUQ8
Q96NI8
Q9H9Y6
Q6ZVK8
Q8N2I2
A6NGB0
O60478
P59025
A8K5M9
Q9H306
Q9NUG4
A2RRD8
Q9H0H3
Q8NAM6
Q86SH2
P0CF97
Q5T5S1
Q9NYG2
A8MZ97
Q8N2M4
Q8IZC7
Q8TAF7
Q8NCG7
Q9NQQ7
Q8IV13
A6NDX5
Q7Z5V6
Q9P2J8
Q6ZN92
Q9NXW9
Q9BYR9
Q8NB42
Q6W349
Q15697
Q86TG1
A6NKD2
Q8NEG7
P16118
Q5TYW2
Q9BSH5
Q969M2
Q5VYP0
A6NCN2
Q9Y330
Q5XKK7
Q8NGZ0
Q86WR7
P0DKX0
Q86UD7
Q9H1M3
Q5VT99
A4D2B0
A0A1B0GVQ0
Q9UII5
O60299
Q8IYX3
Q969Z4
Q9NSA2
P01767
Q8N184
Q8N7Z5
A6NHY6
Q5JX69
A6NL08
Q6PIY7
Q8NGX2
Q8N283
Q8IZ63
Q6YBV0
Q8N2H9
P01715
A8K010
Q9BYG3
Q9BYQ2
Q7Z7K2
A6NK02
A8MUP2
O15480
Q6ZV50
B2RXH2
Q96LX7
A0A1B0GTD5
Q9P1A2
Q96R09
Q96NZ1
Q8NGE7
A8MYB1
Q9NWY4
Q5FWF6
O43900
Q9NWT1
Q9H0J4
Q7L8S5
O15014
A6NGW2
Q5H9J9
Q86X67
Q7L2J0
A4FU69
Q7Z6M4
Q5VV16
Q6ZT98
Q5HYC2
Q96R67
Q8NGA6
P04430
Q96H40

## Sheet: TableS10
Table S10: Independent dataset (Befree text mining genes from DisGeNET associated with infectious diseases)
UniprotID
P04637
P20366
P30447
P35354
P20813
P33261
P13501
Q9UQF0
Q14624
Q69384
P20815
Q9H2X3
Q6UXR4
P17693
P05121
P05109
P63123
P17735
Q9HC16
P21926
Q15363
O94811
Q99653
Q8IZ57
Q14943
P04271
Q92581
Q92956
Q9P1U0
Q9NR12
P10635
P12318
P35247
Q6MZN7
P11245
P43632
P21217
O00574
Q92902
P13232
Q9NZQ7
Q14954
P43630
P28906
Q15116
Q15485
P16662
P63165
P19320
Q13451
P05113
P48023
O75015
P11473
Q9NYK1
Q9NR97
P22309
P02656
P11712
P13747
P08700
P10914
P37231
P62937
P01033
Q9UH17
Q6Q788
Q07075
Q6VMQ6
P78310
P04626
P20648
P29590
Q9HC29
Q8NBJ7
P54707
P18146
Q13753
P01106
P08697
P68104
P10144
P01562
Q8IWL2
Q9UKH3
Q9WJR5
P26842
P16070
P51610
P47712
P08047
P15692
Q9UBU9
Q9GZX6
O95477
P31749
P41182
P13236
P28907
O43561
Q9UQG0
P00519
P49913
O60563
P33681
Q8N726
P32248
P53355
Q04637
O43524
P01241
P11142
P15941
Q9ULV0
P19338
P15531
P52948
P50453
P51665
P35408
P29350
Q92692
P20338
P03973
P04179
P52630
P10599
P04818
O75569
P49711
Q9UGR2
P28908
Q16539
P04150
P0DMV9
Q6W4X9
P29475
Q13153
Q05823
P01350
P00403
P07996

[truncated: 14 more sheets: TableS11, TableS12, TableS13, TableS14, TableS15, TableS16, TableS17, TableS18, TableS19, TableS20, TableS21, TableS22, TableS23, TableS24]
